# Supplementary material for: Exploring Identity-By-Descent Segments and Putative Functions Using Different Foundation Parents in Maize
Source: PLoS One. 2016 Dec 20;11(12):e0168374. doi: 10.1371/journal.pone.0168374 (PMC5172581; doi:10.1371/journal.pone.0168374)
Supplement: S1 Table — (XLSX) [file pone.0168374.s003.xlsx]

## Sheet: Sheet1
Table S1 Summary information of 304 lines' pedigrees and co-membership.
Line	Subpopulation	Co-ancestry membership	Pedigree
A680	B73	0.993	(A662×B73) B733
B73Htrhm	B73	1	Ht1 and rhm1 conversion of B73
B73	B73	1	Iowa Stiff Stalk Synthetic C5
Ki11/B73_1066	B73	0.999	(Ki11×B73)×B736
LH132	B73	0.994	(H93 × B73)×B73(B73×H93)
LH196	B73	0.999	LH74 × LH119
LH205	B73	0.999	LH74 × LH119
LH74	B73	0.998	(A632 × B73)
NC326	B73	0.994	(B73×NC250)×B733
NC358/B73_1192A	B73	0.999	(NC358×B73)×B736
GEMS63	B73	0.995	CUBA164:S1511b-325-001
794	B73	0.979	NK235 × B73
LH202	B73	0.977	(A662×B73)×B73
B14	B73	0.841	BSSS
B14A	B73	0.84	Cuzco×B14
NS701	B73	0.969	A632 × B73Ht
78002A	B73	0.948	B73 × A634
78004	B73	0.904	B73 × A634
78010	B73	0.939	B73 × A634
CML277/B73_1041A	B73	0.992	(CML277 × B73) × B736
CML333/B73_1013	B73	0.985	(CML333×B73) × B736
793	B73	0.957	NK235 × B73
GEMS64	B73	0.973	CUBA164:S1511b-249-1-B-B
BC4B	B73	0.787	Introduced from Yugoslavia
GEMS51	B73	0.958	CUBA164:S2008a-83-1-B
PB80	B73	0.947	(1067-1×B73)×B73Ht
Mo18W/B73_1065	B73	0.962	(Mo18W×B73)×B736
Tzi28/B73_1133A	B73	0.942	(Tzi28 × B73) × B736
Tzi28/B73_1133B	B73	0.942	(Tzi28 × B73) × B736
Tzi28/B73_1133C	B73	0.942	(Tzi8×B73)×B736
NC358/B73_1008	B73	0.999	(NC358×B73)×B73(6)
R229	B73	0.951	(479 × B73) × B732S6
Zheng32	B73	0.794	3382
N192	B73	0.922	CM105 × B73
GEMS66	B73	0.921	CUBA117:S1520-52-1-B-B
GEMS65	B73	0.881	CUBA117:S1520-41-1-B-B
98F1	B73	0.873	unknown
LH193	B73	0.894	LHE137 × LHE136
764	B73	0.874	NK235 × B73
LH195	B73	0.825	LH117 × LH132
B109	B73	0.893	(B73 × BS20)×B73
LH149	B73	0.893	(A662×B73)×B733
H91	B73	0.741	(B37×GE440)×B144
CML277/B73_1111A	B73	0.992	CML277×B735
790	B73	0.872	NK235 × B73
W8555	B73	0.851	B73Ht × B84
GEMS21	B73	0.884	2152-02_DK888_S11_F2S4_65/97-Blk/97-99
NC328	B73	0.89	(B73×NC250)×B733
GEMS49	B73	0.885	DKB844:S1601-512-1-B
A679	B73	0.87	(A662×B73) ×B733
NC310	B73	0.875	improved B73-type derived from NC250×B73
LH194	B73	0.864	LH117×LHE1370.438LH117×LHE137
S8324	B73	0.806	(CH593-9 × B73) × B73
LP5	B73	0.842	(Yugoslavian GLAMOS ×B73Ht) ×B73Ht
LH208	B73	0.755	LH74 x CB59G
PHG86	B73	0.811	B64 × B73
U8112	B73	0.627	American Hybrid 3382
GEMS50	B73	0.793	DKB844:S1601-517-1-B
32	B73	0.676	Selected from hybrid “3382”
LH146Ht	B73	0.733	(B73 × CM105) × CM105
H100	B73	0.661	B37 × GE440
6103	B73	0.64	(AS10631 × A632) × (B14A×B14A)
Yan812	B73	0.61	unknown
A632	B73	0.606	(M4t2×B14)×B143
GEMS55	B73	0.802	ARI16035:S02-443-1-B-B
N196	B73	0.762	BSSS
3732	B73	0.686	DH3732-1-1-2-2-1-1
PHW52	B73	0.621	B73×PHG39
LH143CMS	B73	0.629	[(Mt42×B14)×B14]×B14
PHK35	B73	0.689	AC34 × G93H
B59	B73	0.644	[(B14A×R168)
PHW17	B73	0.762	(PHID11 × B73) × [B73 × (B73 × PH051)]
A635	B73	0.626	(ND302 × B14)×B142
GEMS28	B73	0.757	2250-02_XL370A_S11_F2S4_3363-Blk03/00
GEMS62	B73	0.741	ARI16026:S16-10-1-B-B
TIE7922	B73	0.621	P3382
W499	B73	0.724	unknown
NC294	B73	0.67	[(B73×NC250) × B73]
Ye832	B73	0.612	unknown
2FACC	B73	0.674	DK4676A×DKPB80
NC306	B73	0.676	(B73×NC250)×B73
87916W	B73	0.667	[(DKW37-2×B73)
CML247/B73_1005A	B73	0.631	CML247 × B73
FR218	B73	0.672	Introduced from America
NC268	B73	0.657	(B73×NC250) ×B73
PHJ70	B73	0.642	unknown
CML247/B73_1005B	B73	0.631	CML247 × B73
82Huangzaosi	B73	0.663	B73×Bup44
XZ19	B73	0.662	jin0-14×xin335
NC368	B73	0.629	[B73×NC250]×[(B73×NC250)×B73]
W172	B73	0.615	unknown
GEMS9	B73	0.677	2111-01_DK212T_S11_F2S4_9166-Blk31/00
GEMS6	B73	0.636	2088-01_DK212T_S11_F2S4_9157-Blk29/00
GEMS61	B73	0.63	ARI16026:S17-10-1-B-B
GEMS10	B73	0.606	2112-02_DK212T_S11_F2S4_9169-Blk20/00
GEMS5	B73	0.62	2086-01_DK212T_S11_F2S4_9154-Blk20/00
GEMS11	B73	0.623	2116-02_DK212T_S11_F2S4_9172-Blk28/00
GEMS18	B73	0.599	2143-02_DK888_S11_F2S4_9193-Blk19/00
GEMS14	B73	0.613	2127-01_DK888_S11_F2S4_9181-Blk21/00
502	HZS	1	Dan340×HZS
HZS	HZS	0.999	TangSiPingTou
Huangzaosi	HZS	1	TSPT×（wu302×Huangbaoli）
Suixi701	HZS	1	(he344×Mo17)×he344（2）
196	HZS	0.812	Dan340×HZS
72-125	HZS	1	Introduced from Italy
HR962	HZS	0.969	Selected from inbred HZS
897	HZS	0.91	112×HZS
Bai197	HZS	0.993	Haidong013×HZS
HYS	HZS	0.935	(HZS×YeJiHong)×HZS
Huangjin63	HZS	0.632	Huangxiao162×Jin131
Huangyesi	HZS	0.999	(Yejihong×HZS)×DunziHuang
Xi502	HZS	0.771	Dan340×HZS
LX9801	HZS	0.829	502×H21
DH34	HZS	0.91	unknown
Dhuang212	HZS	0.821	D729×HZS
Ji35	HZS	0.82	（Jiduo142×HZS）×HZS
Jing404	HZS	0.811	(HZS×Mobai02)×HZS
KH5-2	HZS	0.952	unknown
Wutang448	HZS	0.666	Selected from landrace Tangsipingtou
Baiyesi	HZS	0.908	(HZS×Haidong013)×HZS
5311	HZS	0.958	unknown
Yue89E4-2	HZS	0.624	Wu102×HZS
S22	HZS	0.658	American Hybrid
444	HZS	0.68	A619×HZS
Ji444	HZS	0.68	A619 ×HZS
Huangyesi3	HZS	0.734	(HZS×Yejihong)×HZS
Yan38	HZS	0.798	Lx05-4 × Lx03-2Selected from hybrid “Ludan38”
KH144-6	HZS	0.923	unknown
Chang7-2	HZS	0.914	Wei95×HZS
BS16	HZS	0.636	Population BS16
Zhonger_O2	HZS	0.708	unknown
KH189-2	HZS	0.852	unknown
S001	HZS	0.741	HZS×302D
92_8	HZS	0.909	Chang7-2×5237
Tangsipingtou	HZS	0.656	Tangsipingtou
Tianya4	HZS	0.783	Wu109×HZS
WH413	HZS	0.753	HZS×WenQing1331
Xun928	HZS	0.839	Chang7-2×5237
LX03-2	HZS	0.812	Lx9801×Chang7-2
Wenhuang31413	HZS	0.836	HZS×Wenqing1331
Jing7	HZS	0.886	HZS × Luoxi3
Xun926	HZS	0.833	Chang7-2×Jin7Huang
148	HZS	0.658	unknown
JI853	HZS	0.754	HZS×330
Wu314	HZS	0.694	（302D×Huangbaoliyumi）×HZS
BaiU8112	HZS	0.681	Selected from inbred U8112
S37	HZS	0.728	Suwan1
Jing24	HZS	0.616	Zaoshu302×Huangyesi
5237	HZS	0.711	Dan340×HZS
DH40	HZS	0.659	Aijin525×HZS
L5895	HZS	0.766	(Zhen58×Mo17)×Zhen58
1121	HZS	0.75	unknown
7026B	HZS	0.69	unknown
WK798-2	HZS	0.727	unknown
L292	HZS	0.747	unknown
Q4401	HZS	0.647	unknown
K12	HZS	0.639	HZS×Weichun
Huangchanga	HZS	0.691	unknown
H21	HZS	0.658	HZS×H84
Jing7huang	HZS	0.777	(HZS × Luoxi3) × Huangyesi
PHN29	207	0.614	G69 × C40
A90	207	0.63	A48 × A39
A554	207	0.717	(WD × Wf9)×WD2
A654	207	0.683	Al16 × WF9
LH85	207	0.688	PioneerHybrid3978
Longkang15	207	0.619	RC103×Chang3
Va14	207	0.655	[(VaCBS seletion×Va17)×Va17]
PHR62	207	0.831	G50 × G35
PH4CV	207	0.61	PH7V0×PHBE2
A171	207	0.696	Complex cross
PHZ51	207	0.655	PH814 × PH848
CM37	207	0.781	KE3
PHG84	207	0.658	PH595 × PH848
4226	207	0.653	Funk 90 Day
Mo1W	207	0.679	[(Mo22×Wf9)×Wf92]
DE1	207	0.677	P3140×P3751
CO106	207	0.629	University of Wisconsin CR11
Va17	207	0.764	Wf9×T8
Lv28	207	0.626	LvDaHongGu
CMV3	207	0.684	A21×W185
B115	207	0.738	BS11(FR)C9
PHR36	207	0.768	[(PH203 × PH549)× PH549] × PH848
Chang3	207	0.645	Yinlizi
SI434	207	0.596	Si466×Hua94
11430	207	0.716	Oh43, H99, and Mo17 Composite
CI3A	207	0.682	[(C.I.3×related inbred) C.I.3 (2)]
ND246	207	0.668	W755×W771
PHG50	207	0.94	PH848×PH207PH848×PH207
SY1032	207	0.635	Syn.D.O
CI31A	207	0.621	Midland OP
DE_2	207	0.64	P3140×P3751
C14	207	0.661	Minn.13
OH33	207	0.729	Clarage
PHV78	207	0.659	PHG42 × PH595
PHP76	207	0.841	G50 × PHEJ8
VA85	207	0.625	Virginia Long Ear Synthetic
PA91	207	0.688	(Wf9×Oh40B)S4×[(38-11×L317)38-11]S4
N6	207	0.7	Hays Golden
7884-4HT	207	0.625	78-6×H84
SD44	207	0.797	SDp309×SD30
RY729	207	0.646	RYD
PHK05	207	0.813	CM7×PH051
W182E	207	0.769	WD (Wisconsin 25 population) × W22
CM7	207	0.664	W85 × CMV3
SY1039	207	0.651	Syn.D.O
T234	207	0.662	[T111×RB.L×III.A)]T111(4)
MS71	207	0.797	A619×R168
PHG35	207	0.729	PHG3BD2×PH595
PHJ75	207	0.876	207 × G96
IDT	207	0.723	CI187-2
A661	207	0.681	Minnesota Synthetic AS-A
H49	207	0.811	[(Wf9×L97)Wf9]
PHJ33	207	0.688	PHG83 × CE18
Mo44	207	0.817	Mo22×Pioneer Mexican Synthetic 17
PHN47	207	0.657	207 × PHB60
R168	207	0.812	Illinois Synthetic 60C
PHR25	207	0.959	PHB83×PH207PHB83×PH207
A659	207	0.606	Minnesota Synthetic 3
A638	207	0.833	(V3 × Wf9) × Wf9
PHK42	207	0.968	PH207 × (PH207× PH806)
PHT22	207	0.668	207 × HD12
PHW03	207	0.64	801× G48
PHN11	207	0.987	PH207 × (PH207 × PH806)
PA884P	207	0.708	K155 × A321
LH156	207	0.628	Va85 × Pa91
W64A	207	0.782	Wf9×CI.187-2
779	207	0.708	CM7 × W117
Ji63	207	0.714	(127-32×Tie84)×(Wei24×Wei20)
W22	207	0.774	III.B10×W25
M14	207	0.712	A619 × R168
PHG29	207	0.968	(PH207×PH806)
W22_R-r:std	207	0.768	III.B10×W25
W182B	207	0.786	WD×W22
ND203	207	0.638	Haney's Minn #13
A239	207	0.707	A73×A347
PHN82	207	0.816	PHG29×PHHD38PHG29×PHHD38
R2	207	0.696	PHB83×PH207
PHG83	207	0.826	PH814 × PH207
B164	207	0.729	Troyer Reid
A73	207	0.808	G3 × AR9
Va99	207	0.718	Oh07B×Pa91
207	207	0.995	PHG3BD2 × PHG3RZ1
B114	207	0.704	B114
SY1052	207	0.618	Syn.D.O
C49A	207	0.665	Minn 13
OH07	207	0.729	CI540 × Ill.L
A71	207	0.714	Funk Yellow Dent
PHP02	207	0.963	PHG44×PHG29PHG44×PHG29
OH7B	207	0.76	[(Oh07×38-11)Oh07]
I205	207	0.856	Iodent
B46	207	0.749	W22×B10
PHM10	207	0.84	PHG39×PH207PHG39×PH207
PHG72	207	0.813	PH891 × PH207 PH891×PH207
H84	207	0.623	[B37×GE440)Ht
LH1	207	0.658	B37 (B37 × Holden line 644)
Mo17	Mo17	1	C.I.187–2×C103C.I.187–2×C103
Tai1.Lg	Mo17	0.968	Mo17×Tai1/lg
Yue20-3	Mo17	0.922	Ye478×Dan340Selected from hybrid “Yedan 13”
Zhong28	Mo17	0.892	2118 × 7490
C416	Mo17	0.953	A148 x CC5
LH54	Mo17	0.88	[(Holden line 610 × Mo17) × Mo17]×Mo17
740	Mo17	0.898	(Mo17 × Mexican Deep Kernel) × Mo17(2)
Guan17-1	Mo17	0.817	Guan73×Mo17Guan73×Mo17
Qi35	Mo17	0.653	Mo17×Tai183
L237	Mo17	0.664	Huobai×Qiu23
LH61	Mo17	0.869	(Mo17×ASA)×Mo17(2)(Mo17×ASA)×Mo17(2)
Mo17Ht	Mo17	0.808	Mo17
MBNA	Mo17	0.872	Mo17Ht × MDA-28
DF32	Mo17	0.77	unknown
150-4	Mo17	0.618	unknown
LH65	Mo17	0.878	(Mo17×LH18) ×LH53 (Mo17×LH18)×LH53
C103	Mo17	0.761	Noah Hershey
LH57	Mo17	0.748	(Mo17 × H99) × LH53
S8326	Mo17	0.898	(W117 × Mo17) × Mo17
LH59	Mo17	0.742	(Mo17×H99)
A682	Mo17	0.762	[(AS-D×Mo17) ×Mo17 (2)]
LH128	Mo17	0.644	LH51 × BS11LHC3
GEMS56	Mo17	0.745	FS8B(T):N1809-946-1-B
CR1Ht	Mo17	0.736	W117Ht × Mo17Ht
DAN3130	Mo17	0.626	78599
Huotanghuang17	Mo17	0.634	Huotangbai42×Hai1917×Mo17Ht1
HTH-17	Mo17	0.606	HuoTangBai42×Hai1917× Mo17Ht
LH52	Mo17	0.849	[(Mo17 ×Holden line 610) ×Mo17] ×Mo17
Suixi704	Mo17	0.74	unknown
D185	Mo17	0.692	Mo17×L105
JI842	Mo17	0.607	Ji63×Mo17
LH51	Mo17	0.993	Mo17 back cross5 recoveryMo17backcross5
GY3	Mo17	0.639	unknown
W138	Mo17	0.538	unknown
4F1	Mo17	0.573	Selected from Mo17
GEMS58	Mo17	0.56	ARI01150:N04-696-1-B
DaMO	Mo17	0.525	Unknown
H2671	Mo17	0.52	Unknown
Lu9	Mo17	0.506	Tie7922×Lu9Kuan
B70	Mo17	0.588	M14 × C103
20762	Mo17	0.583	Unknown
LH60	Mo17	0.547	LH55 × LH47
YU374	Mo17	0.579	Synthetic
He344	Mo17	0.562	Baitoushuang ?Mo17
MO113	Mo17	0.578	Unknown
ZAC546	Mo17	0.505	Variant plants from C103
Ji846	Mo17	0.579	Ji63×Mo17
JH59	Mo17	0.528	Jin Huang59
6	Mo17	0.544	Unknown
