# Supplementary material for: Exploring Identity-By-Descent Segments and Putative Functions Using Different Foundation Parents in Maize
Source: PLoS One. 2016 Dec 20;11(12):e0168374. doi: 10.1371/journal.pone.0168374 (PMC5172581; doi:10.1371/journal.pone.0168374)
Supplement: S2 Table — EH, PH, EL, ED, KD, KNPR, DTT, DTP, DTS, ASI, KV, 10KW, 10KL, and ER are the abbreviations for ear height, plant height, ear length, ear diameter, kernel density, kernel number per row, days to tasseling, days to pollination, days to silking, interval between silking and anthesis, 100-kernel volume, 10-kernel width, 10-kernel length and ear row number, respectively. (XLSX) [file pone.0168374.s004.xlsx]

## Sheet: Sheet1
Table S2 GWAS results of 15 agronomic traits and relevant linked QTL/genes. EH, PH, EL, ED, KD, KNPR, DTT, DTP, DTS, ASI, KV, 10KW, 10KL, and ER are the abbreviation of ear height, plant height, ear length, ear diameter, kernel density, kernel number per row, days to tasselling, days to pollination, days to silking, interval between DTP and DTS, 100 kernels volume, 10 kernels width, 10 kernels le…
SNP	Trait	Chromosome	Position	Mb	P.value	MAF	Rsquare.of SNP	FDR_Adjusted_P-values	Reported QTL/Gene	Reference	descriptive
PHM11985.27	EH/PH	6	147389036	147.389	3.32e-08	0.477143	0.17861	5.75e-05
PHM1317.17	EH/PH	1	297288411	297.288	6.57e-07	0.102857	0.142273	0.000222265
PHM6822.4	EL	10	26982383	26.9824	9.47e-07	0.208571	0.141	0.000837547	MQTL10.3	Semagn et al., 2013	grain yield and anthesis-silking
PUT-163a-110194326-44	PH	2	233364725	233.365	1.36e-08	0.385714	0.186573	0.000255648	MQTL2.7	Semagn et al.,2013	grain yeild and FT
PUT-163a-13558106-266	PH	2	173368153	173.368	2.38e-07	0.465714	0.151849	0.000424212	qplht31;umc2372-bnlg1329	Beavis 1994a;Li et al., 2007	tall plant;ED
PUT-163a-13558106-270	PH	2	173368172	173.368	2.94e-07	0.468571	0.149332	0.000424212	qplht31;umc2372-bnlg1329	Beavis 1994a;Li et al., 2007	tall plant;ED
PUT-163a-148960523-575	PH	2	233364641	233.365	5.59e-08	0.38	0.169252	0.000417269	MQTL2.7	Semagn et al.,2013	grain yeild and FT
PUT-163a-148960523-576	EL	2	233364652	233.365	7.46e-07	0.405714	0.143903	0.000833299	MQTL2.7	Semagn et al.,2013	grain yeild and FT
PUT-163a-149070810-821	KD	1	15021754	15.0218	6.11e-07	0.425714	0.145683	0.00070345
PUT-163a-16925568-1101	KNPR	3	164155041	164.155	8.89564e-07	0.405714	0.143238	0.000725185	MQTL3.5	Semagn et al., 2013	grain yield and anthesis-silking
PUT-163a-21480943-1549	DTT	2	8965779	8.96578	6.34487e-07	0.108571	0.153324	0.000914762	bnlg1092-bnlg125	Frascaroli et al., 2007
PUT-163a-4730452-2140	ED	6	9195509	9.19551	9.71e-07	0.28	0.139545	0.00176873	MQTL6.2	Semagn et al., 2013	grain yield and anthesis-silking
PUT-163a-60399303-2992	EH/PH	10	148126911	148.127	1.09e-06	0.257143	0.136258	0.000248252	qearht4	Beavis 1994a	increasing ear height
PUT-163a-71445680-3382	EH/PH	8	5848010	5.84801	1.07e-06	0.36	0.136457	0.000248252	umc1327-bnlg1067	Li et al.,2008	PHT
PZA00332.3	PH	4	194749230	194.749	1.07e-06	0.397143	0.134181	0.000762034	qplht67;umc2187-umc2135	Schon 1994a;Sa et al., 2015	tall plant;
PZA00497.1	ED	2	19837545	19.8375	7.1e-07	0.197143	0.143306	0.00176873	MQTL2.4	Semagn et al., 2013	grain yield and anthesis-silking
PZA01079.1	KD	8	14123731	14.1237	2.61e-07	0.265714	0.156054	0.00070345	MQTL8.2	Semagn et al., 2013	grain yield and anthesis-silking
PZA01089.1	KD	10	117372550	117.373	5.61e-07	0.3	0.146709	0.00070345	umc2017-umc1877	Li et al., 2007	ER
PZA01877.2	KNPR	10	77492186	77.4922	3.1291e-08	0.36	0.185171	0.000296543	umc2017-umc1877	Li et al., 2007	ER
PZA02291.1	EH	7	74938517	74.9385	4.59e-07	0.394286	0.15234	0.00104432	bnlg1094-bnlg1579; m0781	Zhang et al., 2012; Peiffer et al., 2014	PHT
PZA02427.1	EH/PH	3	23999118	23.9991	6.81e-07	0.454286	0.141847	0.000223484	qplht37;ZM147110-ZM00146291	Beavis 1994b;Semagn et al., 2013	tall plant
PZA03543.1	EH/PH	8	107830291	107.83	1.02e-06	0.385714	0.137077	0.000248252	umc1157-umc113;phi115-bnlg2046	Gong et al., 2005;Li et al., 2008	PHT,EHT
PZA03543.3	EH/PH	8	107830603	107.831	5.34e-07	0.357143	0.14476	0.00020986	umc1157-umc113;phi115-bnlg2046	Gong et al., 2005;Li et al., 2008	PHT,EHT
PZA03608.1	EH/PH	8	141276353	141.276	4.46e-07	0.148571	0.146922	0.000200733	qplht39,umc1141	Beavis 1994b,Bai et al., 2009	increasing ear height
PZA03723.2	KV	7	47325096	47.3251	2.44e-07	0.0885714	0.162859	0.00230707
PZB00595.3	EH/PH	7	161518205	161.518	2.64e-07	0.14	0.153234	0.00016293	qplht74;qearht15	Schon 1994b;Veldboom 1994	tall plant;increasing ear height
PZE-101013802	EL	1	7861840	7.86184	3.19e-07	0.288571	0.154294	0.00065754	umc1269-phi427913	Li et al., 2011	KNPR
PZE-101015471	KNPR	1	8633832	8.63383	7.2074e-07	0.302857	0.145818	0.000725185	umc1269-phi427913	Li et al., 2011	KNPR
PZE-101016495	DTP	1	9305238	9.30524	9.60435e-08	0.0885714	0.177685	0.00124987	bnlg1179	Barriere et al., 2012	DTP
PZE-101016495	DTS	1	9305238	9.30524	2.99e-08	0.0885714	0.193146	0.000323094	bnlg1179	Barriere et al., 2012	DTP
PZE-101016495	DTT	1	9305238	9.30524	1.52573e-08	0.0885714	0.20225	0.000164977	bnlg1179	Barriere et al., 2012	DTP
PZE-101018400	EH/PH	1	10667372	10.6674	1.06e-06	0.311429	0.136559	0.000248252	TIDP3216-umc1160	Wang et al., 2013
PZE-101070910	PH	1	53422912	53.4229	6.83e-07	0.5	0.139407	0.000671421	qearht1	Beavis 1994a	increasing ear height
PZE-101070910	EL	1	53422912	53.4229	3.01e-07	0.5	0.155024	0.00065754	mmp100-uaz3	Wang et al.,2013	yield related
PZE-101070910	KNPR	1	53422912	53.4229	2.01812e-07	0.5	0.161587	0.000513458	mmp100-uaz3	Wang et al.,2013	yield related
PZE-101073000	EL	1	55506472	55.5065	7.21e-07	0.214286	0.144308	0.000833299	mmp100-uaz3	Wang et al.,2013	yield related
PZE-101080531	KD	1	65348127	65.3481	1.16e-06	0.462857	0.137929	0.000809237	mmp100-uaz3	Wang et al.,2013	yield related
PZE-101080848	EH/PH	1	67646765	67.6468	6.93e-07	0.248571	0.141649	0.000223484	qearht1,umc2227-bnlg1811	Beavis 1994a;Li et al., 2008	increasing ear height
PZE-101092089	10KW	1	84540129	84.5401	1.21e-07	0.462857	0.133961	0.00361422	bnlg2295-bnlg1884b	Wang et al.,2013	yield related
PZE-101092091	ED	1	84542597	84.5426	8.13e-07	0.0971429	0.141674	0.00176873	bnlg2295-bnlg1884b	Wang et al.,2013	yield related
PZE-101096577	ED	1	95111263	95.1113	1.33e-07	0.12	0.16381	0.00143447
PZE-101120159	EL	1	147727203	147.727	1.05e-06	0.471429	0.139725	0.000858612	umc2025-umc1395	Guo et al., 2011	EL
PZE-101216827	ED	1	266974352	266.974	9.05e-07	0.402857	0.140382	0.00176873	D8;ers25-IDP4143	(Peng et al. 1999);Wang et al.,2013	yield related
PZE-101220442	DTS	1	270985585	270.986	8.28e-07	0.0542857	0.149839	0.0029857	m0136	Peiffer et al., 2014; Buckler et al. 2009
PZE-101222852	EH/PH	1	273066257	273.066	6.71e-07	0.442857	0.142025	0.000223484	qplht75	Beavis 1994b	tall plant
PZE-101237701	EH/PH	1	284404444	284.404	6.08e-07	0.442857	0.143211	0.000215884	qplht36	Beavis 1994b	tall plant
PZE-101240161	EH/PH	1	286060513	286.061	1.09e-06	0.485714	0.136279	0.000248252	qplht36	Beavis 1994b	tall plant
PZE-102055565	KD	2	33499068	33.4991	9.94e-07	0.445714	0.139794	0.000781893	MQTL2.5	Semagn et al., 2013	grain yield and anthesis-silking
PZE-102056558	EH/PH	2	34541548	34.5415	1.72e-08	0.362857	0.186814	5.22e-05	qplht6	Bohn 1997	tall plant
PZE-102065871	KNPR	2	43737992	43.738	2.55983e-07	0.145714	0.15862	0.0005784	umc2193-umc1259	Cai et al., 2014	ER
PZE-102068428	DTT	2	46205643	46.2056	2.26317e-07	0.102857	0.16661	0.000499683	PHTi083-umc1065	Li et al., 2007
PZE-102084546	PH	2	72440768	72.4408	6.03e-07	0.471429	0.140868	0.000668793	qplht31	Beavis 1994a	tall plant
PZE-102090965	ED	2	93613363	93.6134	1.03e-06	0.237143	0.138789	0.00176873	umc2249-umc1007	Wang et al.,2013	yield related
PZE-102110130	ED	2	139443222	139.443	4.19e-07	0.362857	0.149696	0.00158225
PZE-102111575	DTT	2	144719981	144.72	9.80486e-07	0.148571	0.147772	0.00120681	PHTi083-umc1065	Li et al., 2007
PZE-102115533	KNPR	2	152505772	152.506	1.196e-07	0.217143	0.168147	0.000397918	umc1658-klp1d	Wang et al.,2013	yield related
PZE-102120444	KNPR	2	164272798	164.273	5.86751e-07	0.24	0.148347	0.000725185	umc1658-klp1d	Wang et al.,2013	yield related
PZE-102121765	EH	2	168005854	168.006	1.1e-06	0.0657143	0.141569	0.0014196
PZE-102131671	ED	2	181917893	181.918	1.14e-06	0.0942857	0.137657	0.00176873	umc2372-bnlg1329	Li et al., 2007	ED
PZE-102132750	PH	2	183392355	183.392	3.45e-07	0.391429	0.147452	0.000451988	qplht31;umc2372-bnlg1329	Beavis 1994a;Li et al., 2007	tall plant;ED
PZE-102138070	EH	2	186820633	186.821	6.66e-07	0.311429	0.147712	0.00116124	umc2372-bnlg1329	Li et al., 2007	ED
PZE-102154186	PH	2	201895898	201.896	9.83e-07	0.482857	0.135155	0.000762034	umc1042-bnlg2077	Li et al.,2008	EHT
PZE-102177322	EH/PH	2	220003199	220.003	1.11e-06	0.414286	0.136045	0.000249867
PZE-102177929	KNPR	2	220646480	220.646	7.87498e-07	0.134286	0.144731	0.000725185	phi090-bnlg1520	Guo et al., 2011	KNPR
PZE-102182682	EH	2	225160075	225.16	1.55e-07	0.32	0.165931	0.000598334	umc1551,	Bai et al., 2009	PHT,EHT
PZE-102186765	ED	2	230884497	230.884	3.42e-07	0.477143	0.152164	0.00158225	bnlg1940-umc2214	Li et al., 2011	ED
PZE-103024917	DTT	3	17192681	17.1927	7.52365e-07	0.105714	0.151146	0.00101692	nc030	Bai et al., 2009	EHT
PZE-103043218	EH/PH	3	41292628	41.2926	8.67e-07	0.397143	0.138981	0.00024032	qplht37;ZM147110-ZM00146291	Beavis 1994b;Semagn et al., 2013	tall plant
PZE-103043451	EH/PH	3	41897873	41.8979	5.73e-07	0.271429	0.143917	0.000215884	qplht37;ZM147110-ZM00146291	Beavis 1994b;Semagn et al., 2013	tall plant
PZE-103044147	EH/PH	3	43304047	43.304	1.04e-06	0.408571	0.136822	0.000248252	qplht37;ZM147110-ZM00146291	Beavis 1994b;Semagn et al., 2013	tall plant
PZE-103044498	EL	3	43967365	43.9674	6.64e-07	0.148571	0.145327	0.000819991	MQTL3.4	Semagn et al., 2013	grain yield and anthesis-silking
PZE-103045285	EL	3	45774311	45.7743	5.1e-07	0.202857	0.148552	0.00079888	MQTL3.4	Semagn et al., 2013	grain yield and anthesis-silking
PZE-103046961	PH	3	48832787	48.8328	2.06e-07	0.345714	0.153577	0.000424212	qplht37;ZM147110-ZM00146291	Beavis 1994b;Semagn et al., 2013	tall plant
PZE-103049338	10KW	3	53146796	53.1468	6.51e-07	0.362857	0.117276	0.00469262	MQTL3.4	Semagn et al., 2013	grain yield and anthesis-silking
PZE-103049396	ED	3	53333820	53.3338	3.88e-07	0.442857	0.150629	0.00158225	MQTL3.4	Semagn et al., 2013	grain yield and anthesis-silking
PZE-103056324	KD	3	67586165	67.5862	6.34e-07	0.38	0.145227	0.00070345
PZE-103071382	KD	3	113496561	113.497	1.19e-07	0.302857	0.165793	0.000681147
PZE-103071391	KD	3	113497277	113.497	1.06e-07	0.305714	0.167165	0.000681147
PZE-103072127	EH/PH	3	115056499	115.056	1.8e-08	0.377143	0.186245	5.22e-05	qplht130;qearht7	Bohn 1996;Beavis 1994b	tall plant;increasing ear height
PZE-103072295	EH/PH	3	115352861	115.353	5.72e-07	0.491429	0.143923	0.000215884	qplht130;qearht7	Bohn 1996;Beavis 1994b	tall plant;increasing ear height
PZE-103073005	KD	3	116880311	116.88	1.05e-06	0.4	0.139146	0.000781893
PZE-103073877	EH/PH	3	118340029	118.34	9.89e-07	0.371429	0.137421	0.000248252	qplht130;qearht7	Bohn 1996;Beavis 1994b	tall plant;increasing ear height
PZE-103073878	EH/PH	3	118340170	118.34	8.98e-07	0.368571	0.138567	0.000242231	qplht130;qearht7	Bohn 1996;Beavis 1994b	tall plant;increasing ear height
PZE-103077500	KNPR	3	124716332	124.716	8.81923e-07	0.108571	0.143343	0.000725185	umc1773-umc1012	Cai et al., 2012	Grain yield
PZE-103079879	EH/PH	3	128627990	128.628	6.03e-07	0.388571	0.14331	0.000215884	qplht62;qearht7	Bohn 1996;Beavis 1994b	tall plant;increasing ear height
PZE-103089658	EH/PH	3	144242031	144.242	1.15e-07	0.374286	0.163333	0.000126256	qplht62;qearht7	Bohn 1996;Beavis 1994b	tall plant;increasing ear height
PZE-103089683	EH/PH	3	144278310	144.278	8.66e-07	0.5	0.138997	0.00024032	qplht62;qearht7	Bohn 1996;Beavis 1994b	tall plant;increasing ear height
PZE-103095938	ED	3	154579850	154.58	1.79e-07	0.222857	0.160109	0.00154909	MQTL3.5;ZmLD	Semagn et al., 2013;Nocker et al. 2000.	grain yield and anthesis-silking ;apical vegetative meristem failed to be converted into a reproductive meristem
PZE-103100020	PH	3	158752461	158.752	7.67e-08	0.36	0.165425	0.000417269	qplht62;qearht7	Bohn 1996;Beavis 1994b	tall plant;increasing ear height
PZE-103100061	PH	3	158815848	158.816	8.42e-07	0.297143	0.136953	0.000751464	qplht62;qearht7	Bohn 1996;Beavis 1994b	tall plant;increasing ear height
PZE-103104127	KNPR	3	164157518	164.158	8.43888e-08	0.36	0.172546	0.000397918	MQTL3.5	Semagn et al., 2013	grain yield and anthesis-silking
PZE-103117225	EH/PH	3	174610717	174.611	6.32e-07	0.302857	0.14275	0.000218521	qplht66	Schon 1994a	tall plant
PZE-103117225	EH	3	174610717	174.611	2.28e-07	0.302857	0.161079	0.000704153	umc1167-umc1528		DTP
PZE-103130760	KNPR	3	185669701	185.67	1.34204e-07	0.4	0.166699	0.000414613	umc2268-umc2270	Cai et al., 2014	ER
PZE-103130832	KNPR	3	185706957	185.707	4.79193e-08	0.4	0.179727	0.000305788	umc2268-umc2270	Cai et al., 2014	ER
PZE-103131420	EL	3	185886017	185.886	1.2e-07	0.137143	0.16644	0.000458924	qearl18	Veldboom 1994	increasing ear length
PZE-103132150	EH/PH	3	186497236	186.497	1.49e-08	0.417143	0.188624	5.22e-05	qplht72	Schon 1994b	tall plant
PZE-103132156	EH/PH	3	186505043	186.505	8.49e-09	0.42	0.195707	5.22e-05	qplht72	Schon 1994b	tall plant
PZE-103132156	DTT	3	186505043	186.505	1.00446e-06	0.42	0.147464	0.00120681	umc1167-umc1528		DTP
PZE-103132826	KNPR	3	186831400	186.831	3.42808e-08	0.388571	0.184003	0.000296543	umc2268-umc2270	Cai et al., 2014	ER
PZE-103132991	KNPR	3	186929971	186.93	3.26055e-07	0.477143	0.155612	0.000613154	umc2268-umc2270	Cai et al., 2014	ER
PZE-103133167	10KW	3	187157434	187.157	1.14e-06	0.32	0.111762	0.00474327	MQTL3.6	Semagn et al., 2013	grain yield and anthesis-silking
PZE-103133175	10KW	3	187167917	187.168	8.15e-07	0.314286	0.115073	0.00474327	MQTL3.6	Semagn et al., 2013	grain yield and anthesis-silking
PZE-103148727	PH	3	200977589	200.978	7.75e-08	0.32	0.165285	0.000417269	umc1489-mmc0251	Zhang et al., 2012	EHT
PZE-103161091	EH/PH	3	210409715	210.41	8.63e-07	0.457143	0.139031	0.00024032	phi046	Bai et al., 2009	EHT
PZE-103169904	EH/PH	3	216047037	216.047	9.75e-08	0.357143	0.165336	0.000117103	m0419;umc1273-umc2152	Salvi et al., 2011; Li et al., 2008	PHT;EHT
PZE-103172732	KD	3	218006716	218.007	8.48e-07	0.314286	0.14171	0.000781893	umc1273-umc2152	Li et al., 2008	EHT
PZE-104021510	EL	4	22935561	22.9356	2.64e-08	0.111429	0.185543	0.000327808	bnlg1126-umc1117	Li et al., 2011	EWP
PZE-104029384	ED	4	35379157	35.3792	1.04e-06	0.477143	0.138748	0.00176873	phi079-bnlg1621	Li et al., 2007	ED
PZE-104030600	PH	4	36744736	36.7447	9.8e-08	0.334286	0.162459	0.000417269	phi079-bnlg1621	Li et al., 2007	ED
PZE-104030601	PH	4	36744788	36.7448	1.45e-07	0.337143	0.157785	0.000417269	phi079-bnlg1621	Li et al., 2007	ED
PZE-104052308	ED	4	90344294	90.3443	3.93e-07	0.137143	0.150476	0.00158225	phi079-bnlg1621	Li et al., 2007	ED
PZE-104065403	PH	4	128452402	128.452	4.18e-07	0.425714	0.14519	0.00049312	qplht131;phi079-bnlg1621	Bohn 1996;Li et al., 2007	tall plant;ED
PZE-104065461	EH	4	128551274	128.551	3.31e-07	0.0885714	0.156401	0.000864035	qplht131;phi079-bnlg1621	Bohn 1996;Li et al., 2007	tall plant;ED
PZE-104066181	PH	4	129791978	129.792	1.36e-07	0.374286	0.158557	0.000417269	qplht131;phi079-bnlg1621	Bohn 1996;Li et al., 2007	tall plant;ED
PZE-104066190	PH	4	129793286	129.793	1.38e-07	0.371429	0.158342	0.000417269	qplht131;phi079-bnlg1621	Bohn 1996;Li et al., 2007	tall plant;ED
PZE-104080562	EL	4	154132263	154.132	1.08e-07	0.117143	0.167747	0.000458924	phi079-bnlg1621	Li et al., 2007	EL;ED
PZE-104097780	KV	4	173136136	173.136	9.92e-07	0.454286	0.145115	0.00230707	phi079-bnlg1621	Li et al., 2007	ED
PZE-104113825	PH	4	194823769	194.824	1.18e-07	0.274286	0.160264	0.000417269	qplht67;umc2187-umc2135	Schon 1994a;Sa et al., 2015	tall plant
PZE-104114190	EH	4	195293735	195.294	9.85e-07	0.214286	0.142894	0.00137362	umc1559;umc2187-umc2135	Wang et al., 2008; Sa et al., 2015	PHT
PZE-104121927	ASI	4	204586592	204.587	2.33512e-07	0.277143	0.165626	0.00433008	umc1559;umc2187-umc2135	Wang et al., 2008; Sa et al., 2015	PHT
PZE-104150421	KNPR	4	242491956	242.492	1.03199e-06	0.451429	0.141421	0.000725185	MQTL4.6	Semagn et al., 2013	grain yield and anthesis-silking
PZE-105014039	EH/PH	5	6125163	6.12516	6.09e-07	0.228571	0.143184	0.000215884	nc130-umc1679	Wei et al., 2009	EHT
PZE-105016072	EH	5	6952361	6.95236	2.1e-08	0.365714	0.191486	0.000344213	nc130-umc1679	Wei et al., 2009	EHT
PZE-105040202	EH/PH	5	25407768	25.4078	1.11e-06	0.265714	0.135995	0.000249867	umc2296-bnlg1700	Zhang et al., 2012	EHT
PZE-105042481	EH/PH	5	28967953	28.968	1.1e-06	0.26	0.136102	0.000249867	umc2296-bnlg1700	Zhang et al., 2012	EHT
PZE-105048794	EL	5	38804534	38.8045	1.38e-07	0.105714	0.164693	0.000458924	MQTL5.4	Semagn et al., 2013	grain yield and anthesis-silking
PZE-105051765	DTP	5	45748457	45.7485	6.48083e-07	0.0714286	0.152955	0.00320055	MQTL5.5	Semagn et al., 2013	grain yield and anthesis-silking
PZE-105051765	DTS	5	45748457	45.7485	7.76e-08	0.0714286	0.180507	0.000671251	MQTL5.5	Semagn et al., 2013	grain yield and anthesis-silking
PZE-105051765	DTT	5	45748457	45.7485	9.26972e-08	0.0714286	0.178265	0.000308411	MQTL5.5	Semagn et al., 2013	grain yield and anthesis-silking
PZE-105057114	ER	5	54666848	54.6668	1.05e-06	0.314286	0.140081	0.00175649	umc2167-umc2296	Tian et al., 2013	ER
PZE-105058889	ER	5	56737437	56.7374	1.12e-07	0.24	0.167589	0.00169299	umc2167-umc2296	Tian et al., 2013	ER
PZE-105060466	PH	5	58766574	58.7666	5.23e-08	0.414286	0.170044	0.000417269	umc2296-bnlg1700	Zhang et al., 2012	EHT
PZE-105063667	ER	5	62675466	62.6755	1.04e-06	0.222857	0.140228	0.00175649	umc1784-umc1221	Tian et al., 2013	ER
PZE-105064348	10KW	5	64067705	64.0677	1.11e-06	0.32	0.112043	0.00474327	umc2159-phi331888	Zhang et al., 2014	KW|KL
PZE-105075756	ASI	5	83040414	83.0404	4.69688e-07	0.188571	0.156634	0.00433008
PZE-105078447	DTS	5	88290708	88.2907	3.87e-07	0.0857143	0.159585	0.00168521
PZE-105078447	DTT	5	88290708	88.2907	7.35041e-07	0.0857143	0.151444	0.00101692
PZE-105080129	DTP	5	91637173	91.6372	1.15589e-07	0.0771429	0.175258	0.00124987
PZE-105080129	DTS	5	91637173	91.6372	1.89e-08	0.0771429	0.199264	0.00027257
PZE-105080129	DTT	5	91637173	91.6372	1.0967e-08	0.0771429	0.206701	0.000158115
PZE-105080147	DTP	5	91639124	91.6391	3.64507e-07	0.0971429	0.160342	0.00262761
PZE-105080147	DTS	5	91639124	91.6391	1.45e-07	0.0971429	0.172295	0.00104678
PZE-105080147	DTT	5	91639124	91.6391	6.97628e-08	0.0971429	0.182006	0.000251448
PZE-105102825	DTT	5	154524833	154.525	4.59898e-07	0.08	0.157452	0.000736723	bnlg1892-umc1332	Mu et al., 2009
PZE-105104271	ER	5	157890776	157.891	2.12e-07	0.251429	0.159647	0.00169299	phi109188-umc1221	Li et al., 2007	ER
PZE-105110003	EH/PH	5	166652424	166.652	5.96e-07	0.28	0.143438	0.000215884	qplht81	Ajmone-Marsan 1994-95a	tall plant
PZE-105120258	PH	5	176130524	176.131	9.46e-07	0.282857	0.135605	0.000758979	qearht13	Veldboom 1994	increasing ear height
PZE-105136417	KV	5	191253607	191.254	9.92e-08	0.465714	0.174409	0.00230707
PZE-105151612	KV	5	201964424	201.964	6.39e-07	0.291429	0.150628	0.00230707	MQTL5.7	Semagn et al., 2013	grain yield and anthesis-silking
PZE-105154136	EL	5	203526438	203.526	5.85e-07	0.157143	0.146865	0.00079888	MQTL5.7	Semagn et al., 2013	grain yield and anthesis-silking
PZE-105154147	EL	5	203552121	203.552	3.16e-07	0.18	0.154415	0.00065754	MQTL5.7	Semagn et al., 2013	grain yield and anthesis-silking
PZE-105154164	EH	5	203626720	203.627	3.29e-07	0.254286	0.156476	0.000864035
PZE-105159055	PH	5	205546190	205.546	2.49e-07	0.297143	0.151302	0.000424212	umc1225	Bai et al., 2009	PHT,EHT
PZE-105159062	PH	5	205549571	205.55	2.49e-07	0.297143	0.151302	0.000424212	umc1225	Bai et al., 2009	PHT,EHT
PZE-106000325	PH	6	702334	0.702334	7.91e-07	0.488571	0.137693	0.000743559
PZE-106000372	PH	6	725689	0.725689	1.07e-06	0.465714	0.134179	0.000762034
PZE-106066563	PH	6	118886819	118.887	2.52e-07	0.185714	0.151183	0.000424212	m0721	Peiffer et al., 2014	PHT
PZE-106066805	EH/PH	6	119197982	119.198	2e-08	0.388571	0.184954	5.22e-05	m0721	Peiffer et al., 2014	PHT
PZE-106067224	EH/PH	6	120094652	120.095	7.35e-07	0.44	0.14094	0.000225488	m0715	Peiffer et al., 2014	PHT
PZE-106081762	EH/PH	6	139044614	139.045	1.03e-07	0.314286	0.164672	0.000120287
PZE-106094124	EH/PH	6	149696406	149.696	8.92e-07	0.337143	0.138639	0.000242231	qplht78	Veldboom 1994	tall plant
PZE-107015089	ASI	7	11688779	11.6888	8.54173e-07	0.185714	0.149008	0.00461809	MQTL7.3	Semagn et al., 2013	grain yield and anthesis-silking
PZE-107019079	PH	7	17189956	17.19	6.54e-07	0.34	0.139914	0.000671421	bnlg1094-bnlg1579	Zhang et al., 2012	PHT
PZE-107019914	EH	7	18351805	18.3518	5.73e-07	0.154286	0.149569	0.00115716	bnlg1094-bnlg1579	Zhang et al., 2012	PHT
PZE-107023462	10KL	7	26453043	26.453	1.02e-06	0.325714	0.142695	0.00736867	pco072268-pza00132	Wang et al.,2013	yield related
PZE-107023669	PH	7	26953002	26.953	2.33e-07	0.217143	0.152113	0.000424212	bnlg1094-bnlg1579	Zhang et al., 2012	PHT
PZE-107023670	10KL	7	26953324	26.9533	7.03e-07	0.211429	0.147331	0.00736867	pco072268-pza00132	Wang et al.,2013	yield related
PZE-107023993	PH	7	27718954	27.719	2.77e-07	0.405714	0.150031	0.000424212	bnlg1094-bnlg1579	Zhang et al., 2012	PHT
PZE-107024019	DTT	7	27721477	27.7215	1.4342e-07	0.111429	0.172549	0.000414703
PZE-107024020	DTT	7	27721506	27.7215	5.1812e-07	0.108571	0.155921	0.000800347
PZE-107025475	KD	7	29952672	29.9527	3.98e-07	0.471429	0.150896	0.00070345	pco072268-pza00132	Wang et al.,2013	yield related
PZE-107026778	KV	7	32713622	32.7136	1.11e-06	0.111429	0.143647	0.00230707	pco072268-pza00132	Wang et al.,2013	yield related
PZE-107034458	KD	7	49900053	49.9001	5.97e-07	0.494286	0.14597	0.00070345	pza02291-IDP4341	Wang et al.,2013	yield related
PZE-107034515	KD	7	50065200	50.0652	9.63e-07	0.442857	0.140178	0.000781893	pza02291-IDP4341	Wang et al.,2013	yield related
PZE-107034602	EH/PH	7	50190431	50.1904	1.08e-06	0.297143	0.136388	0.000248252	bnlg1094-bnlg1579; m0781	Zhang et al., 2012; Peiffer et al., 2014	PHT
PZE-107034752	EH/PH	7	50693082	50.6931	1.08e-06	0.297143	0.136388	0.000248252	bnlg1094-bnlg1579; m0781	Zhang et al., 2012; Peiffer et al., 2014	PHT
PZE-107034774	EH/PH	7	50765412	50.7654	1.08e-06	0.297143	0.136388	0.000248252	bnlg1094-bnlg1579; m0781	Zhang et al., 2012; Peiffer et al., 2014	PHT
PZE-107034931	EH/PH	7	51235656	51.2357	9.68e-07	0.311429	0.137666	0.000248252	bnlg1094-bnlg1579; m0781	Zhang et al., 2012; Peiffer et al., 2014	PHT
PZE-107034938	EH/PH	7	51242563	51.2426	1.08e-06	0.297143	0.136388	0.000248252	bnlg1094-bnlg1579; m0781	Zhang et al., 2012; Peiffer et al., 2014	PHT
PZE-107035060	EH/PH	7	51746814	51.7468	8.18e-07	0.3	0.139672	0.000236801	bnlg1094-bnlg1579; m0781	Zhang et al., 2012; Peiffer et al., 2014	PHT
PZE-107035082	EH/PH	7	51858353	51.8584	1.08e-06	0.297143	0.136388	0.000248252	bnlg1094-bnlg1579; m0781	Zhang et al., 2012; Peiffer et al., 2014	PHT
PZE-107044072	10KL	7	76244305	76.2443	6.42e-07	0.382857	0.148446	0.00736867	pza02291-IDP4341	Wang et al.,2013	yield related
PZE-107044073	10KL	7	76244337	76.2443	2.78e-07	0.385714	0.158914	0.00601045	pza02291-IDP4341	Wang et al.,2013	yield related
PZE-107045512	EH/PH	7	82005091	82.0051	6.97e-07	0.451429	0.141581	0.000223484	bnlg1094-bnlg1579	Zhang et al., 2012	PHT
PZE-107052255	EH/PH	7	96967794	96.9678	1.04e-06	0.46	0.136823	0.000248252	bnlg1094-bnlg1579	Zhang et al., 2012	PHT
PZE-107089731	EH/PH	7	139080591	139.081	2.58e-08	0.411429	0.181749	5.22e-05	qplht69,bnlg33-umc1112	Schon 1994a,Li et al.,2008	tall plant
PZE-107098128	EH	7	147640612	147.641	9.8e-07	0.225714	0.142949	0.00137362	umc1134-umc1029	Frascaroli et al., 2007
PZE-107099144	ASI	7	148530812	148.531	5.96979e-07	0.285714	0.153569	0.00433008	umc1134-umc1029	Frascaroli et al., 2007
PZE-107101066	KD	7	149909157	149.909	1.01e-06	0.454286	0.139558	0.000781893	AY110374-IDP4527	Wang et al.,2013	yield related
PZE-107101504	EH/PH	7	150052145	150.052	1.45e-08	0.237143	0.188938	5.22e-05	umc1134-umc1029	Frascaroli et al., 2007
PZE-107101504	EH	7	150052145	150.052	6.55e-09	0.237143	0.206702	0.000283392	umc1134-umc1029	Frascaroli et al., 2007
PZE-107101504	DTP	7	150052145	150.052	2.7273e-07	0.237143	0.164087	0.00235923	umc1134-umc1029	Frascaroli et al., 2007
PZE-107101504	DTT	7	150052145	150.052	4.51064e-08	0.237143	0.187772	0.000181968	umc1134-umc1029	Frascaroli et al., 2007
PZE-107106721	PH	7	153010191	153.01	8.51e-07	0.345714	0.136831	0.000751464	umc1134-umc1029	Frascaroli et al., 2007
PZE-107107154	PH	7	153269358	153.269	6.19e-07	0.417143	0.140569	0.000668895	umc1134-umc1029	Frascaroli et al., 2007
PZE-107107221	DTS	7	153318373	153.318	2.46e-07	0.105714	0.165466	0.00132734	umc1134-umc1029	Frascaroli et al., 2007
PZE-107134586	KNPR	7	167730061	167.73	8.40014e-07	0.408571	0.143939	0.000725185	umc2332-phi069/umc1125/ra3	Li et al., 2007; Li et al., 2014	KNPR;ER
PZE-108007013	EH/PH	8	6993164	6.99316	8.03e-09	0.322857	0.196414	5.22e-05	umc1327-bnlg1067	Li et al.,2008	PHT
PZE-108008327	DTT	8	8460110	8.46011	2.31057e-07	0.105714	0.166341	0.000499683	MQTL8.1	Semagn et al., 2013	grain yield and anthesis-silking
PZE-108010908	EL	8	11620115	11.6201	1.03e-06	0.468571	0.140029	0.000858612	MQTL8.1	Semagn et al., 2013	grain yield and anthesis-silking
PZE-108012356	EH/PH	8	12838922	12.8389	2.16e-07	0.408571	0.155623	0.000146549
PZE-108015468	KD	8	15092420	15.0924	9.3e-07	0.268571	0.140593	0.000781893	IDP4191-csu329	Wang et al.,2013	yield related
PZE-108024122	KNPR	8	22827339	22.8273	1.02997e-07	0.168571	0.17003	0.000397918	IDP8404-fps1	Wang et al.,2013	yield related
PZE-108026687	EH/PH	8	26088064	26.0881	4.47e-08	0.34	0.174928	7.12e-05	qplht4	Bohn 1997	tall plant
PZE-108026688	EH/PH	8	26088295	26.0883	1.69e-07	0.382857	0.158589	0.000140793	qplht4	Bohn 1997	tall plant
PZE-108029461	EH/PH	8	32646533	32.6465	8.32e-07	0.185714	0.139464	0.000236801	qplht4	Bohn 1997	tall plant
PZE-108031718	DTP	8	36506080	36.5061	2.47459e-09	0.0742857	0.22686	5.35155e-05	EPC	Vega et al. 2002	eraly flowering
PZE-108031718	DTS	8	36506080	36.5061	7.74e-09	0.0742857	0.211311	0.000167322	EPC	Vega et al. 2002	eraly flowering
PZE-108031718	DTT	8	36506080	36.5061	7.06039e-11	0.0742857	0.277089	1.52688e-06	EPC	Vega et al. 2002	eraly flowering
PZE-108032226	DTP	8	37477116	37.4771	1.8245e-09	0.0685714	0.231061	5.35155e-05	EPC	Vega et al. 2002	eraly flowering
PZE-108032226	DTS	8	37477116	37.4771	1.6e-09	0.0685714	0.232902	6.92e-05	EPC	Vega et al. 2002	eraly flowering
PZE-108032226	DTT	8	37477116	37.4771	5.20287e-11	0.0685714	0.281492	1.52688e-06	EPC	Vega et al. 2002	eraly flowering
PZE-108032323	DTT	8	37657707	37.6577	8.83574e-07	0.1	0.149096	0.00113172	EPC	Vega et al. 2002	eraly flowering
PZE-108033169	DTT	8	39483238	39.4832	1.72585e-07	0.0857143	0.170135	0.000414703	EPC	Vega et al. 2002	eraly flowering
PZE-108033193	DTT	8	39604750	39.6048	1.72585e-07	0.0857143	0.170135	0.000414703	EPC	Vega et al. 2002	eraly flowering
PZE-108033725	DTP	8	40799095	40.7991	9.54096e-07	0.0942857	0.148024	0.00320055	EPC	Vega et al. 2002	eraly flowering
PZE-108033725	DTT	8	40799095	40.7991	4.15936e-08	0.0942857	0.188848	0.000181968	EPC	Vega et al. 2002	eraly flowering
PZE-108033742	DTP	8	40837725	40.8377	8.96965e-07	0.102857	0.148809	0.00320055	EPC	Vega et al. 2002	eraly flowering
PZE-108033742	DTT	8	40837725	40.8377	4.62786e-08	0.102857	0.187432	0.000181968	EPC	Vega et al. 2002	eraly flowering
PZE-108036916	DTT	8	54058010	54.058	3.8823e-07	0.0571429	0.159632	0.000699656	EPC	Vega et al. 2002	eraly flowering
PZE-108037070	DTT	8	54721297	54.7213	3.8823e-07	0.0571429	0.159632	0.000699656	EPC	Vega et al. 2002	eraly flowering
PZE-108037116	DTT	8	54881509	54.8815	4.31109e-07	0.0714286	0.158283	0.000717166	EPC	Vega et al. 2002	eraly flowering
PZE-108037136	DTP	8	54922029	54.922	1.09153e-06	0.162857	0.146314	0.00320055	EPC	Vega et al. 2002	eraly flowering
PZE-108037136	DTT	8	54922029	54.922	3.43611e-08	0.162857	0.191387	0.000181968	EPC	Vega et al. 2002	eraly flowering
PZE-108037295	DTT	8	55667754	55.6678	4.31109e-07	0.0714286	0.158283	0.000717166	EPC	Vega et al. 2002	eraly flowering
PZE-108037300	DTT	8	55701263	55.7013	3.8823e-07	0.0571429	0.159632	0.000699656	EPC	Vega et al. 2002	eraly flowering
PZE-108037329	DTT	8	55776148	55.7761	3.8823e-07	0.0571429	0.159632	0.000699656	EPC	Vega et al. 2002	eraly flowering
PZE-108037545	EH/PH	8	56572565	56.5726	5.66e-07	0.251429	0.144066	0.000215884	qplht4;EPC	Bohn 1997; Vega et al. 2002	tall plant;eraly flowering
PZE-108038256	EH/PH	8	58939863	58.9399	7.6e-07	0.474286	0.140546	0.00022982	qplht4;EPC	Bohn 1997; Vega et al. 2002	tall plant;eraly flowering
PZE-108038747	EH/PH	8	59749809	59.7498	2.78e-07	0.322857	0.152584	0.00016478	qplht4;EPC	Bohn 1997; Vega et al. 2002	tall plant;eraly flowering
PZE-108042971	EH/PH	8	69667035	69.667	7.14e-07	0.357143	0.141281	0.000223484	umc1157-umc113	Gong et al., 2005	PHT
PZE-108044182	EH/PH	8	71992160	71.9922	7.1e-07	0.305714	0.141353	0.000223484	umc1157-umc113	Gong et al., 2005	PHT
PZE-108044852	EH	8	72894551	72.8946	6.89e-07	0.494286	0.147292	0.00116124	umc1157-umc113	Gong et al., 2005	PHT
PZE-108046915	EH/PH	8	77240697	77.2407	9.33e-07	0.22	0.138107	0.000246049	umc1157-umc113	Gong et al., 2005	PHT
PZE-108047081	DTT	8	77651299	77.6513	5.70006e-07	0.0742857	0.154697	0.000850134	umc1157-umc113	Gong et al., 2005	PHT
PZE-108047365	PH	8	78293010	78.293	4.22e-07	0.477143	0.145072	0.00049312	umc1157-umc113	Gong et al., 2005	PHT
PZE-108061221	EH/PH	8	108497918	108.498	6.29e-07	0.194286	0.142807	0.000218521	umc1157-umc113;phi115-bnlg2046	Gong et al., 2005;Li et al., 2008	PHT,EHT
PZE-108069831	EH/PH	8	121367819	121.368	7.67e-07	0.354286	0.14044	0.00023027	umc1157-umc113	Gong et al., 2005	PHT
PZE-108070380	EH	8	122137139	122.137	6.07e-08	0.308571	0.177845	0.000344213	qearht9	Beavis 1994b	increasing ear height
PZE-108070383	EH	8	122138282	122.138	6.07e-08	0.308571	0.177845	0.000344213	qearht9	Beavis 1994b	increasing ear height
PZE-108070393	EH	8	122142870	122.143	2.07e-07	0.331429	0.162305	0.000687849	qearht9	Beavis 1994b	increasing ear height
PZE-108071934	EH/PH	8	123552475	123.552	9.96e-07	0.348571	0.137336	0.000248252	qplht39,vgt2(zcn8)	Beavis 1994b; Bouchet et al., 2013	increasing ear height;regulate flowering time
PZE-108072761	EH/PH	8	125071835	125.072	1.08e-06	0.365714	0.136322	0.000248252	qplht39	Beavis 1994b	increasing ear height
PZE-108072780	EH/PH	8	125129315	125.129	7.76e-07	0.337143	0.140292	0.000231545	qplht39	Beavis 1994b	increasing ear height
PZE-108072784	EH/PH	8	125129384	125.129	7.48e-07	0.348571	0.140727	0.000227939	qplht39	Beavis 1994b	increasing ear height
PZE-108072786	EH/PH	8	125129519	125.13	9.07e-07	0.362857	0.138438	0.000242231	qplht39	Beavis 1994b	increasing ear height
PZE-108072805	EH/PH	8	125168213	125.168	9.07e-07	0.362857	0.138438	0.000242231	qplht39	Beavis 1994b	increasing ear height
PZE-108072816	EH/PH	8	125208059	125.208	9.24e-07	0.417143	0.138223	0.000245159	qplht39	Beavis 1994b	increasing ear height
PZE-108072839	EH/PH	8	125271537	125.272	8.9e-07	0.388571	0.13867	0.000242231	qplht39	Beavis 1994b	increasing ear height
PZE-108074539	EH	8	128593212	128.593	6.15e-07	0.297143	0.148696	0.00115716	qearht9	Beavis 1994b	increasing ear height
PZE-108074975	EH/PH	8	129235331	129.235	1.75e-07	0.391429	0.158232	0.000140793	qplht39	Beavis 1994b	increasing ear height
PZE-108075114	EH/PH	8	129390898	129.391	7.9e-08	0.494286	0.167916	0.000100467	qplht39	Beavis 1994b	increasing ear height
PZE-108076252	ER	8	130270374	130.27	8.11e-07	0.362857	0.143195	0.00175649	vgt1	regulate vegetative to generative transition	Salvi et al., 2007
PZE-108077734	EH/PH	8	131978502	131.979	9.72e-07	0.308571	0.13762	0.000248252	qplht39	Beavis 1994b	increasing ear height
PZE-108082024	EH/PH	8	137547213	137.547	7.16e-07	0.454286	0.141256	0.000223484	qplht39	Beavis 1994b	increasing ear height
PZE-108082156	EH/PH	8	137596513	137.597	8.28e-07	0.262857	0.139521	0.000236801	qplht39	Beavis 1994b	increasing ear height
PZE-108083286	EH/PH	8	138773859	138.774	1.03e-06	0.277143	0.136938	0.000248252	qplht39,umc1141	Beavis 1994b,Bai et al., 2009	increasing ear height
PZE-108090522	EH/PH	8	146319700	146.32	5.01e-08	0.165714	0.173532	7.47e-05	qplht39,umc1141	Beavis 1994b,Bai et al., 2009	increasing ear height
PZE-108090522	DTT	8	146319700	146.32	8.89635e-07	0.165714	0.149009	0.00113172	qplht39,umc1141	Beavis 1994b,Bai et al., 2009	increasing ear height
PZE-108119984	ASI	8	166710786	166.711	6.89587e-07	0.225714	0.15173	0.00433008	qasi6	QTL anthesis-silking interval 6	Veldboom, LR et al. 1994
PZE-109008077	EH/PH	9	8792464	8.79246	5.97e-07	0.317143	0.143431	0.000215884
PZE-109009048	EH/PH	9	9639454	9.63945	1.74e-07	0.188571	0.158235	0.000140793
PZE-109020987	EH/PH	9	20787324	20.7873	5.78e-07	0.188571	0.1438	0.000215884
PZE-109027610	ER	9	27924656	27.9247	1.1e-06	0.377143	0.139534	0.00175649	umc2337-fat1	Wang et al.,2013	yield related
PZE-109050317	DTT	9	84557567	84.5576	1.12542e-06	0.0285714	0.14602	0.00129003	MQTL9.3	Semagn et al., 2013	grain yield and anthesis-silking
PZE-109078278	KNPR	9	121885974	121.886	7.8534e-07	0.4	0.144765	0.000725185	umc1771-umc1657	Yang et al., 2012;	ER
PZE-109085452	EH/PH	9	129744445	129.744	3.53e-07	0.194286	0.149704	0.000183808	bnlg1911-bnlg1525	Li et al.,2008	PHT
PZE-109085452	EH	9	129744445	129.744	7.17e-08	0.194286	0.175703	0.000344213	bnlg1911-bnlg1525	Li et al.,2008	PHT
PZE-109085452	DTP	9	129744445	129.744	7.22454e-07	0.194286	0.151567	0.00320055	MQTL9.4	Semagn et al., 2013	grain yield and anthesis-silking
PZE-109085452	DTT	9	129744445	129.744	4.50434e-08	0.194286	0.187791	0.000181968	MQTL9.4	Semagn et al., 2013	grain yield and anthesis-silking
PZE-110013468	ASI	10	12229518	12.2295	4.83181e-08	0.1	0.186211	0.00208985	MQTL10.2	Semagn et al., 2013	grain yield and anthesis-silking
PZE-110014551	EH/PH	10	13841514	13.8415	7.18e-07	0.422857	0.141217	0.000223484	qearht10; umc1337-umc1179	Beavis 1994b;Zhang et al., 2012	increasing ear height
PZE-110015671	EH/PH	10	15607372	15.6074	1.01e-06	0.291429	0.137135	0.000248252	qearht10; umc1337-umc1179	Beavis 1994b;Zhang et al., 2012	increasing ear height
PZE-110015708	EH/PH	10	15627672	15.6277	8.3e-07	0.191429	0.139492	0.000236801	qearht10; umc1337-umc1179	Beavis 1994b;Zhang et al., 2012	increasing ear height
PZE-110015978	KNPR	10	16259145	16.2591	5.53341e-07	0.408571	0.149069	0.000725185	MQTL10.3	Semagn et al., 2013	grain yield and anthesis-silking
PZE-110018945	EH/PH	10	22847497	22.8475	1.04e-06	0.251429	0.136808	0.000248252	qearht10; umc1337-umc1179	Zhang et al., 2012	PHT
PZE-110019212	EH/PH	10	23268147	23.2681	8.1e-07	0.245714	0.139788	0.000236801	qearht10; umc1337-umc1179	Zhang et al., 2012	PHT
PZE-110023850	KNPR	10	35943748	35.9437	8.70028e-07	0.48	0.143509	0.000725185	MQTL10.3	Semagn et al., 2013	grain yield and anthesis-silking
PZE-110023931	KNPR	10	36402619	36.4026	5.20049e-07	0.491429	0.149834	0.000725185	MQTL10.3	Semagn et al., 2013	grain yield and anthesis-silking
PZE-110024015	KNPR	10	36735987	36.736	5.27938e-07	0.474286	0.149649	0.000725185	MQTL10.3	Semagn et al., 2013	grain yield and anthesis-silking
PZE-110024147	KNPR	10	37155077	37.1551	5.11654e-07	0.417143	0.150035	0.000725185	MQTL10.3	Semagn et al., 2013	grain yield and anthesis-silking
PZE-110027839	KNPR	10	46972357	46.9724	5.72623e-07	0.194286	0.148647	0.000725185	MQTL10.3	Semagn et al., 2013	grain yield and anthesis-silking
PZE-110032265	KNPR	10	59673309	59.6733	1.03952e-06	0.157143	0.141332	0.000725185	MQTL10.3	Semagn et al., 2013	grain yield and anthesis-silking
PZE-110032266	KNPR	10	59673361	59.6734	4.39542e-07	0.488571	0.151911	0.000725185	MQTL10.3	Semagn et al., 2013	grain yield and anthesis-silking
PZE-110036733	KNPR	10	69997596	69.9976	9.11989e-07	0.454286	0.142933	0.000725185	umc2017-umc1877	Li et al., 2007	ER
PZE-110037182	KNPR	10	70921341	70.9213	5.83557e-07	0.165714	0.148414	0.000725185	umc2017-umc1877	Li et al., 2007	ER
PZE-110037988	KNPR	10	72383067	72.3831	1.13678e-06	0.142857	0.14024	0.000745208	umc2017-umc1877	Li et al., 2007	ER
PZE-110039051	EH/PH	10	74894397	74.8944	1.12e-06	0.168571	0.135929	0.000249984	umc1047-umc2016;umc2017-umc1877	Wang et al., 2010;Li et al., 2007	FT;ER
PZE-110039531	KNPR	10	76225890	76.2259	9.24487e-07	0.231429	0.142766	0.000725185	umc2017-umc1877	Li et al., 2007	ER
PZE-110040848	KNPR	10	77876159	77.8762	2.98648e-08	0.442857	0.185769	0.000296543	umc2017-umc1877	Li et al., 2007	ER
PZE-110041398	EL	10	78943679	78.9437	8.83e-07	0.428571	0.141847	0.000837547	umc2017-umc1877	Li et al., 2007	ER
PZE-110041758	KNPR	10	79729457	79.7295	1.50397e-08	0.431429	0.1946	0.000296543	umc2017-umc1877	Li et al., 2007	ER
PZE-110042144	KNPR	10	80182169	80.1822	1.69559e-07	0.431429	0.163765	0.000472972	umc2017-umc1877	Li et al., 2007	ER
PZE-110042836	PH	10	81630292	81.6303	3.1e-07	0.42	0.148705	0.000432836	umc1047-umc2016;umc2017-umc1877	Wang et al., 2010;Li et al., 2007	FT;ER
PZE-110046620	EL	10	87361769	87.3618	5.86e-07	0.354286	0.146847	0.00079888	umc2017-umc1877	Li et al., 2007	ER
PZE-110057598	EH/PH	10	110371967	110.372	6.89e-07	0.414286	0.141706	0.000223484	qplht70;umc2017-umc1877	Schon 1994a;Li et al., 2007	tall plant;ER
PZE-110057767	EH/PH	10	110829365	110.829	5.28e-07	0.425714	0.144888	0.000209524	qplht70;umc2017-umc1877	Schon 1994a;Li et al., 2007	tall plant;ER
PZE-110057872	EH/PH	10	111118044	111.118	1.28e-07	0.402857	0.16198	0.000129023	qplht70;umc2017-umc1877	Schon 1994a;Li et al., 2007	tall plant;ER
PZE-110058483	EH/PH	10	112229839	112.23	1.81e-07	0.442857	0.157785	0.000140793	qplht70;umc2017-umc1877	Schon 1994a;Li et al., 2007	tall plant;ER
PZE-110058576	EH/PH	10	112403513	112.404	1.41e-07	0.385714	0.160811	0.000135698	qplht70;umc2017-umc1877	Schon 1994a;Li et al., 2007	tall plant;ER
PZE-110059260	EH/PH	10	113156063	113.156	9.87e-07	0.237143	0.137444	0.000248252	qplht70;umc2017-umc1877	Schon 1994a;Li et al., 2007	tall plant;ER
PZE-110088808	EH/PH	10	138519675	138.52	4.89e-07	0.465714	0.145811	0.000206876	qplht70;qplht83;umc1677-umc2122	Schon 1994a;Ajmone-Marsan 1994-95a;Li et al., 2007	tall plant;ED;ER
PZE-110090200	ED	10	139383670	139.384	1.28e-07	0.148571	0.164299	0.00143447	umc1677-umc2122;umc2017-umc1877	Li et al., 2007	ED;ER
PZE-110099063	PH	10	143993400	143.993	1.1e-06	0.46	0.133819	0.000762034	qearht4;umc2017-umc1877	Beavis 1994a;Li et al., 2007	increasing ear height;ER
SYN10273	KNPR	5	188045990	188.046	7.08689e-07	0.145714	0.146025	0.000725185	umc2026-umc1019	Yang et al., 2012;	ER
SYN10666	EH	2	209493662	209.494	7.18e-08	0.382857	0.175688	0.000344213	umc1042-bnlg2077	Li et al.,2008	EHT
SYN10925	KNPR	10	44079664	44.0797	1.74964e-07	0.171429	0.163372	0.000472972	MQTL10.3	Semagn et al., 2013	grain yield and anthesis-silking
SYN10926	KNPR	10	44079681	44.0797	2.22802e-07	0.168571	0.160351	0.00053537	MQTL10.3	Semagn et al., 2013	grain yield and anthesis-silking
SYN11386	KD	2	9939558	9.93956	8.22e-07	0.36	0.142087	0.000781893	MQTL2.3	Semagn et al., 2013	grain yield and anthesis-silking
SYN11559	KV	10	83578307	83.5783	8.8e-07	0.46	0.146616	0.00230707	umc2017-umc1877	Li et al., 2007	ER
SYN11935	EH	8	122142998	122.143	7.96e-08	0.351429	0.174383	0.000344213	qearht9	Beavis 1994b	increasing ear height
SYN12014	KNPR	10	49504905	49.5049	1.06479e-06	0.165714	0.141039	0.000731024	MQTL10.3	Semagn et al., 2013	grain yield and anthesis-silking
SYN12161	KNPR	10	143111550	143.112	7.871e-07	0.237143	0.144737	0.000725185	umc2017-umc1877;umc1196	Li et al., 2007;Zhang et al., 2013	ER;KNPR
SYN12845	EH	8	81104713	81.1047	4.63e-08	0.474286	0.181316	0.000344213	umc1157-umc113	Gong et al., 2005	PHT
SYN12911	KD	1	90435025	90.435	2.53e-07	0.32	0.15645	0.00070345	bnlg2295-bnlg1884b	Wang et al.,2013	yield related
SYN12912	KD	1	90435505	90.4355	1.09e-06	0.194286	0.138643	0.000788089	bnlg2295-bnlg1884b	Wang et al.,2013	yield related
SYN12923	KNPR	1	92751264	92.7513	9.99123e-07	0.16	0.141817	0.000725185	bnlg2295-bnlg1884b	Wang et al.,2013	yield related
SYN13804	EH/PH	1	276661321	276.661	5.88e-07	0.371429	0.143607	0.000215884	qplht36	Beavis 1994b	tall plant
SYN14132	EH/PH	8	130391526	130.392	5.9e-07	0.38	0.143552	0.000215884	qplht39,vgt1	Beavis 1994b,Salvi et al., 2007	increasing ear height;regulate vegetative to generative transition
SYN14391	EH/PH	8	137568750	137.569	3.86e-07	0.477143	0.148645	0.000187567	qplht39	Beavis 1994b	increasing ear height
SYN14571	KD	7	29953859	29.9539	2.35e-07	0.494286	0.157383	0.00070345	pco072268-pza00132	Wang et al.,2013	yield related
SYN14574	KD	7	29953024	29.953	1.76e-07	0.497143	0.160916	0.000681147	pco072268-pza00132	Wang et al.,2013	yield related
SYN14923	ER	5	202175986	202.176	9.11e-07	0.485714	0.141783	0.00175649	MQTL5.7	Semagn et al., 2013	grain yield and anthesis-silking
SYN15914	KNPR	10	68852773	68.8528	7.50855e-07	0.174286	0.145315	0.000725185	umc2017-umc1877	Li et al., 2007	ER
SYN17470	EH	8	140339319	140.339	3.64e-07	0.451429	0.155219	0.000874777	qearht9,umc1141	Beavis 1994b,Bai et al., 2009	increasing ear height
SYN17593	KNPR	2	232544380	232.544	1.14092e-06	0.108571	0.140196	0.000745208	phi090-bnlg1520	Guo et al., 2011	KNPR
SYN17708	KV	7	110288080	110.288	6.44e-07	0.317143	0.150541	0.00230707	pza02291-IDP4341	Wang et al.,2013	yield related
SYN17867	ER	3	195710822	195.711	7.89e-07	0.291429	0.143527	0.00175649	MQTL3.6	Semagn et al., 2013	grain yield and anthesis-silking
SYN17917	KD	7	50069734	50.0697	1.04e-06	0.485714	0.139236	0.000781893	pza02291-IDP4341	Wang et al.,2013	yield related
SYN18184	EH/PH	7	139077514	139.078	2.58e-08	0.411429	0.181749	5.22e-05	qplht69,bnlg33-umc1112	Schon 1994a,Li et al.,2008	tall plant
SYN18186	EH/PH	7	139077707	139.078	3.85e-08	0.477143	0.176789	6.4e-05	qplht69,bnlg33-umc1112	Schon 1994a,Li et al.,2008	tall plant
SYN18452	KNPR	10	137651291	137.651	3.15867e-07	0.157143	0.156006	0.000613154	umc1677-umc2122;umc2017-umc1877	Li et al., 2007;	ED
SYN19129	EH/PH	10	110090427	110.09	1.52e-07	0.38	0.159932	0.000139647	qplht70;umc2017-umc1877	Schon 1994a;Li et al., 2007	tall plant;ER
SYN19648	EH/PH	1	273734613	273.735	1.04e-06	0.371429	0.136832	0.000248252	qplht75	Beavis 1994b	tall plant
SYN19888	EH/PH	1	273062213	273.062	5.69e-07	0.385714	0.144003	0.000215884	qplht75	Beavis 1994b	tall plant
SYN20540	KNPR	10	88534253	88.5343	9.63741e-07	0.177143	0.142257	0.000725185	umc2017-umc1877	Li et al., 2007	ER
SYN20696	EH/PH	8	7917995	7.918	1.36e-08	0.385714	0.189811	5.22e-05	umc1327-bnlg1067	Li et al.,2008	PHT
SYN20733	KNPR	10	37566364	37.5664	8.24042e-07	0.16	0.144175	0.000725185	MQTL10.3	Semagn et al., 2013	grain yield and anthesis-silking
SYN20910	ED	3	144400736	144.401	3.84e-07	0.451429	0.150758	0.00158225	MQTL3.5	Semagn et al., 2013	grain yield and anthesis-silking
SYN20910	EH/PH	3	144400736	144.401	1.08e-06	0.451429	0.136409	0.000248252	qplht62;qearht7	Bohn 1996;Beavis 1994b	tall plant;increasing ear height
SYN21191	EH/PH	2	36950718	36.9507	1.07e-06	0.257143	0.136428	0.000248252	qplht6	Bohn 1997	tall plant
SYN21191	EH	2	36950718	36.9507	3.4e-07	0.257143	0.156087	0.000864035	qearht11	Veldboom 1994	increasing ear height
SYN21379	10KW	1	83200392	83.2004	1.93e-07	0.477143	0.129274	0.00361422	bnlg2295-bnlg1884b	Wang et al.,2013	yield related
SYN22070	EH/PH	8	129163363	129.163	2.43e-08	0.357143	0.182496	5.22e-05	qplht39	Beavis 1994b	increasing ear height
SYN22615	EH/PH	7	139021370	139.021	2.58e-08	0.411429	0.181749	5.22e-05	qplht69,bnlg33-umc1112	Schon 1994a,Li et al.,2008	tall plant
SYN22616	EH/PH	7	139021341	139.021	5.58e-08	0.402857	0.172181	7.79e-05	qplht69,bnlg33-umc1112	Schon 1994a,Li et al.,2008	tall plant
SYN2294	EH/PH	5	19574467	19.5745	6.99e-07	0.294286	0.141536	0.000223484	qplht68	Schon 1994a	tall plant
SYN23184	EH/PH	8	119227051	119.227	7.84e-07	0.245714	0.140178	0.000232168	umc1157-umc113	Gong et al., 2005	PHT
SYN2359	KNPR	5	1681913	1.68191	5.42644e-08	0.14	0.178144	0.000305788	MQTL5.1	Semagn et al., 2013	grain yield and anthesis-silking
SYN24142	EH/PH	1	65906659	65.9067	8.22e-07	0.448571	0.139607	0.000236801	qearht1,umc2227-bnlg1811	Beavis 1994a;Li et al., 2008	increasing ear height
SYN24304	EH/PH	10	141825210	141.825	1.46e-07	0.351429	0.160371	0.000137629	ZFL1;umc2017-umc1877	Bomblies et al. (2003);Li et al., 2007	play roles in floral organ identity, floral transition, and inflorescence phyllotaxy;;ER
SYN24802	KD	6	167227617	167.228	1.14e-06	0.317143	0.138129	0.000808943	npi419a-umc1350	Wang et al.,2013	yield related
SYN2545	KNPR	1	2987709	2.98771	4.9471e-07	0.16	0.150451	0.000725185	MQTL1.3	Semagn et al., 2013	grain yield and anthesis-silking
SYN25795	ER	4	182199705	182.2	3.65e-07	0.445714	0.152957	0.00172041	umc1086;phi079-bnlg1621	Li et al., 2014	ER
SYN26073	EH/PH	6	146860325	146.86	1.95e-07	0.488571	0.156866	0.000140793
SYN26316	EH	2	232321014	232.321	7.3e-07	0.314286	0.146581	0.00116949	MQTL2.7	Semagn et al.,2013	grain yeild and FT
SYN270	EL	1	259260494	259.26	6.86e-07	0.18	0.14492	0.000824273	AY110356-IDP6802	Wang et al.,2013	yield related
SYN27187	KD	9	135010259	135.01	8.86e-07	0.268571	0.141185	0.000781893	Bnlg1375	Yu et al.,2014	KD
SYN27200	KD	9	135010066	135.01	8.86e-07	0.268571	0.141185	0.000781893	Bnlg1375	Yu et al.,2014	KD
SYN27494	KNPR	1	201298107	201.298	7.41168e-07	0.191429	0.145475	0.000725185	bnlg1556–phi039	Li et al., 2011	KNPR
SYN28854	EL	4	143243103	143.243	6.43e-07	0.102857	0.145702	0.000818553	phi079-bnlg1621	Li et al., 2007	ED
SYN29385	EH/PH	6	148086081	148.086	8.4e-07	0.44	0.139349	0.000237551	qplht78	Veldboom 1994	tall plant
SYN31050	EH/PH	2	214207632	214.208	9.48e-07	0.374286	0.137911	0.000248252	phi435417-umc2202	Sa et al., 2015	EHT
SYN31886	ER	8	121367912	121.368	9.99e-07	0.36	0.14066	0.00175649	umc1562-bnlg666	Yang et al., 2012;	ER
SYN32129	EH/PH	6	145501283	145.501	9.68e-07	0.405714	0.137675	0.000248252	phi081	Bai et al., 2009	PHT,EHT
SYN32427	EH/PH	1	296628427	296.628	7.17e-07	0.471429	0.141238	0.000223484
SYN32828	KNPR	7	167368158	167.368	8.9238e-07	0.108571	0.143199	0.000725185	umc2332-phi069/umc1125/ra3	Li et al., 2007; Li et al., 2014	KNPR;ER
SYN33751	ER	5	2312506	2.31251	2.68e-07	0.477143	0.156775	0.00169299	IDP7627-pco106649b	Wang et al.,2013	yield related
SYN33753	ER	5	2312501	2.3125	2.74e-07	0.408571	0.156495	0.00169299	IDP7627-pco106649b	Wang et al.,2013	yield related
SYN34100	KNPR	3	124811081	124.811	7.81493e-07	0.1	0.144825	0.000725185	umc1773-umc1012	Cai et al., 2012	Grain yield
SYN34419	ER	3	197513761	197.514	5.05e-07	0.462857	0.148965	0.00175649	MQTL3.6	Semagn et al., 2013	grain yield and anthesis-silking
SYN34501	ASI	7	147924523	147.925	4.36508e-07	0.4	0.157573	0.00433008	umc1134-umc1029	Frascaroli et al., 2007
SYN35077	KD	8	15155914	15.1559	8.79e-07	0.282857	0.141273	0.000781893	IDP4191-csu329	Wang et al.,2013	yield related
SYN35363	KNPR	5	2186410	2.18641	2.05329e-09	0.168571	0.220684	8.8809e-05	IDP7627-pco106649b	Wang et al.,2013	yield related
SYN35364	KNPR	5	2186384	2.18638	1.01622e-07	0.208571	0.170199	0.000397918	IDP7627-pco106649b	Wang et al.,2013	yield related
SYN35844	KNPR	5	188083471	188.083	2.69633e-07	0.168571	0.157973	0.0005784	umc2026-umc1019	Yang et al., 2012;	ER
SYN35856	ED	5	188161019	188.161	2.48e-07	0.474286	0.156123	0.00158225	qeard2	Beavis et al., 1994	ear diameter
SYN35856	EH/PH	5	188161019	188.161	6.23e-07	0.474286	0.142915	0.000218521	qearht13	Veldboom 1994	increasing ear height
SYN36232	KNPR	10	70921551	70.9216	5.83557e-07	0.165714	0.148414	0.000725185	umc2017-umc1877	Li et al., 2007	ER
SYN36233	KNPR	10	70921543	70.9215	9.9587e-07	0.168571	0.141857	0.000725185	umc2017-umc1877	Li et al., 2007	ER
SYN37327	ER	9	1038842	1.03884	5.78e-07	0.328571	0.147319	0.00175649
SYN37414	KNPR	7	168141634	168.142	1.09529e-06	0.108571	0.140694	0.000740212	umc2332-phi069/umc1125/ra3	Li et al., 2007; Li et al., 2014	KNPR;ER
SYN37421	KNPR	7	168085302	168.085	9.81029e-07	0.137143	0.14204	0.000725185	umc2332-phi069/umc1125/ra3	Li et al., 2007; Li et al., 2014	KNPR;ER
SYN37452	EH/PH	1	275120430	275.12	7.25e-07	0.377143	0.141107	0.000223937	qplht36	Beavis 1994b	tall plant
SYN37724	ER	3	13073040	13.073	1.15e-06	0.277143	0.138961	0.00177584	umc2259-umc2258	Park et al., 2014	ER
SYN37958	KNPR	10	72738429	72.7384	2.80829e-07	0.131429	0.157467	0.0005784	umc2017-umc1877	Li et al., 2007	ER
SYN37961	KD	7	4801614	4.80161	5.28e-07	0.494286	0.147453	0.00070345	mmc0171-phi057	Cai et al., 2012	Grain yeild
SYN38106	KNPR	10	71209426	71.2094	9.73036e-07	0.174286	0.14214	0.000725185	umc2017-umc1877	Li et al., 2007	ER
SYN38558	ER	9	27924238	27.9242	1.1e-06	0.377143	0.139534	0.00175649	umc2337-fat1	Wang et al.,2013	yield related
SYN38559	ER	9	27925225	27.9252	1.1e-06	0.377143	0.139534	0.00175649	umc2337-fat1	Wang et al.,2013	yield related
SYN38560	ER	9	27927396	27.9274	1.1e-06	0.377143	0.139534	0.00175649	umc2337-fat1	Wang et al.,2013	yield related
SYN3883	EH/PH	8	5966484	5.96648	6.47e-07	0.468571	0.14246	0.000222121	umc1327-bnlg1067	Li et al.,2008	PHT
SYN3972	KD	10	118634122	118.634	1.08e-06	0.242857	0.138828	0.000788089	umc2017-umc1877	Li et al., 2007	ER
SYN4204	KD	8	160452940	160.453	2.33e-07	0.331429	0.157497	0.00070345	bnlg1823-umc1268	Cai et al., 2012	Grain yeild
SYN4349	KNPR	10	143724957	143.725	6.95356e-07	0.168571	0.146258	0.000725185	umc2017-umc1877;umc1196	Li et al., 2007;Zhang et al., 2013	ER;KNPR
SYN4560	KNPR	7	167527581	167.528	6.66237e-07	0.0942857	0.146784	0.000725185	umc2332-phi069/umc1125/ra3	Li et al., 2007; Li et al., 2014	KNPR;ER
SYN4977	ASI	3	204421039	204.421	7.0079e-07	0.402857	0.151525	0.00433008
SYN6070	KNPR	10	143098289	143.098	9.86797e-07	0.231429	0.141968	0.000725185	umc2017-umc1877	Li et al., 2007	ER
SYN7386	EL	2	223423672	223.424	6.06e-08	0.182857	0.175008	0.000327808
SYN7868	EL	10	130000993	130.001	3.4e-07	0.131429	0.153504	0.000669221	umc1930-umc1506	Yang et al., 2012;	EL
SYN8027	KNPR	1	18243786	18.2438	1.03384e-06	0.114286	0.141399	0.000725185
SYN8075	EH/PH	1	271370451	271.37	1.25e-08	0.414286	0.190824	5.22e-05	qplht75	Beavis 1994b	tall plant
SYN821	EL	3	44642189	44.6422	5.03e-07	0.162857	0.14872	0.00079888	MQTL3.4	Semagn et al., 2013	grain yield and anthesis-silking
SYN8730	KNPR	9	150054560	150.055	8.52109e-07	0.28	0.143764	0.000725185
SYN877	EL	3	44095159	44.0952	9.25e-07	0.168571	0.14128	0.000837547	MQTL3.4	Semagn et al., 2013	grain yield and anthesis-silking
SYN8824	KNPR	3	124521571	124.522	7.81493e-07	0.1	0.144825	0.000725185	umc1773-umc1012	Cai et al., 2012	Grain yield
SYN9008	EH/PH	4	144860174	144.86	6.58e-07	0.394286	0.142264	0.000222265	qplht131;phi079-bnlg1621	Bohn 1996;Li et al., 2007	tall plant
SYN9253	KNPR	10	137584786	137.585	1.10531e-07	0.2	0.16914	0.000397918	umc1677-umc2122;umc2017-umc1877	Li et al., 2007;	ED
SYNGENTA10389	KD	8	15592272	15.5923	1.89e-07	0.274286	0.160053	0.000681147	IDP4191-csu329	Wang et al.,2013	yield related
SYNGENTA14356	KNPR	9	149379565	149.38	5.65593e-08	0.157143	0.177618	0.000305788
SYNGENTA17044	DTP	8	130643732	130.644	4.52276e-07	0.111429	0.157565	0.00279455	vgt1	regulate vegetative to generative transition	Salvi et al., 2007
SYNGENTA17044	DTS	8	130643732	130.644	3.9e-07	0.111429	0.1595	0.00168521	vgt1	regulate vegetative to generative transition	Salvi et al., 2007
SYNGENTA17044	DTT	8	130643732	130.644	4.01954e-08	0.111429	0.189302	0.000181968	vgt1	regulate vegetative to generative transition	Salvi et al., 2007
SYNGENTA4387	DTT	8	39223214	39.2232	1.57277e-07	0.08	0.171345	0.000414703	EPC	Vega et al. 2002	eraly flowering
SYNGENTA4394	ED	6	153896556	153.897	7.91e-08	0.137143	0.170227	0.00143447	qeard8	Veldboom et al.,1994	increasing ear diameter
ZM010067-0315	EL	2	6468634	6.46863	3.18e-08	0.322857	0.183162	0.000327808	MQTL2.2	Semagn et al., 2013	grain yield and anthesis-silking
ZM012388-0529	PH	2	86109925	86.1099	1.11e-06	0.277143	0.133739	0.000762034	qplht31	Beavis 1994a	tall plant
ZM013054-0608	DTP	1	69411565	69.4116	8.60844e-07	0.145714	0.149332	0.00320055	MQTL1.6	Semagn et al.,2013	grain yeild and FT
ZM013054-0608	DTT	1	69411565	69.4116	3.18506e-08	0.145714	0.192398	0.000181968	MQTL1.6	Semagn et al.,2013	grain yeild and FT
ZM013370-0333	EH/PH	7	161503775	161.504	8.73e-07	0.151429	0.138893	0.000240565	qplht74;qearht15	Schon 1994b;Veldboom 1994	tall plant;increasing ear height
ZM013399-0392	DTT	8	39470929	39.4709	1.72585e-07	0.0857143	0.170135	0.000414703	EPC	Vega et al. 2002	eraly flowering
ZM013691-0281	EH	1	284725379	284.725	5.93e-08	0.102857	0.178136	0.000344213	bnlg1347a-bnlg2331	Frascaroli et al., 2007	EHT
