# Supplementary material for: Exploring Identity-By-Descent Segments and Putative Functions Using Different Foundation Parents in Maize
Source: PLoS One. 2016 Dec 20;11(12):e0168374. doi: 10.1371/journal.pone.0168374 (PMC5172581; doi:10.1371/journal.pone.0168374)
Supplement: S3 Table — (XLSX) [file pone.0168374.s005.xlsx]

## Sheet: Sheet1
Table S3 Candidate genes located with 50 kb apart from peak SNPs.
SNP	Chromosome	trait	Gene ID	GO terms	Arabidopsis best hit	Rice best hit
PHM1317.17	1	EH/PH	AC209016.3_FG010		No sequence homology found in the syntenic region	No sequence homology found in the syntenic region
PHM1317.17	1	EH/PH	GRMZM2G155980	GO:0050825 ice binding	AT1G52520.1(FRS6): FAR1-related sequence 6	LOC_Os03g62660.1: transposon protein, putative, unclassified, expressed
PHM1317.17	1	EH/PH	GRMZM2G155935	GO:0005975 carbohydrate metabolic process	AT2G31870.1(TEJ): Poly (ADP-ribose) glycohydrolase (PARG)	LOC_Os03g62680.1: expressed protein
PHM1317.17	1	EH/PH	GRMZM2G150386		no	LOC_Os02g44930.1: HMG1/2, putative, expressed
PUT-163a-149070810-821	1	KD	GRMZM2G034283	GO:0009055 electron carrier activity	AT3G28850.1: Glutaredoxin family protein	LOC_Os03g07470.1: glutaredoxin, putative, expressed
PUT-163a-149070810-821	1	KD	GRMZM2G034302	GO:0008515 sucrose transmembrane transporter activity	AT2G02860.1(ATSUC3,ATSUT2,SUC3,SUT2): sucrose transporter 2	LOC_Os03g07480.2: sucrose transporter, putativ, expressed
PZE-101013802	1	EL	GRMZM2G119499		AT3G03190.1(ATGSTF11,ATGSTF6,GSTF11): glutathione S-transferase F11	LOC_Os03g04220.1: glutathione S-transferase, putative, expressed
PZE-101013802	1	EL	GRMZM2G096269		AT2G47730.1(ATGSTF5,ATGSTF8,GST6,GSTF8): glutathione S-transferase phi 8	LOC_Os03g04240.1: glutathione S-transferase, putative, expressed
PZE-101013802	1	EL	GRMZM2G096247	GO:0005247 voltage-gated chloride channel activity	AT2G47730.1(ATGSTF5,ATGSTF8,GST6,GSTF8): glutathione S-transferase phi 8	LOC_Os03g04250.1: glutathione S-transferase, putative, expressed
PZE-101013802	1	EL	GRMZM2G096153		AT3G03190.1(ATGSTF11,ATGSTF6,GSTF11): glutathione S-transferase F11	LOC_Os03g04260.1: glutathione S-transferase, putative, expressed
PZE-101015471	1	RN	GRMZM2G171181	GO:0006412 translation	AT1G04480.1: Ribosomal protein L14p/L23e family protein	LOC_Os03g04590.1: ribosomal protein, putative, expressed
PZE-101015471	1	RN	GRMZM2G171324		AT2G33360.2: Protein of unknown function (DUF3527)	LOC_Os03g04600.1: expressed protein
PZE-101015471	1	RN	GRMZM2G171333	GO:0050826 response to freezing	no	LOC_Os03g04610.1: expressed protein
PZE-101015471	1	RN	GRMZM2G474258		AT2G33350.2: CCT motif family protein	LOC_Os03g04620.1: CCT motif family protein, expressed
PZE-101015471	1	RN	GRMZM2G323830	GO:0009055 electron carrier activity	AT4G39490.1(CYP96A10): cytochrome P450, family 96, subfamily A, polypeptide 10	LOC_Os03g04650.1: cytochrome P450 protein, putative, expressed
PZE-101018400	1	EH/PH	GRMZM2G043799	GO:0006468 protein amino acid phosphorylation	Arabidopsis best hit: AT4G00330.1(CRCK2): calmodulin-binding receptor-like cytoplasmic kinase 2	Rice best hit: LOC_Os03g05470.1: tyrosine protein kinase domain containing protein, putative, expressed
PZE-101018400	1	EH/PH	GRMZM2G329159	GO:0008270 zinc ion binding	Arabidopsis best hit: AT3G48430.1(REF6): relative of early flowering 6	Rice best hit: LOC_Os03g05480.1: ZOS3-01 - C2H2 zinc finger protein, expressed
PZE-101070910	1	PH	GRMZM2G031001	GO:0003677 DNA binding	AT5G18270.1(ANAC087): Arabidopsis NAC domain containing protein 87	LOC_Os03g21030.1: no apical meristem protein, putative, expressed
PZE-101073000	1	EL	GRMZM2G056355	GO:0006468 protein amino acid phosphorylation	AT3G08720.1(ATPK19,ATPK2,ATS6K2,S6K2): serine/threonine protein kinase 2	LOC_Os03g21620.1: AGC_AGC_other_RS6K_like.1 - ACG kinases include homologs to PKA, PKG and PKC, expressed
PZE-101073000	1	EL	GRMZM2G075262		AT5G05190.1: Protein of unknown function (DUF3133)	LOC_Os03g21640.1: expressed protein
PZE-101073000	1	EL	GRMZM2G075245		AT5G05220.1:	LOC_Os03g21650.1: expressed protein
PZE-101080531	1	KD	GRMZM5G883601	GO:0006355 regulation of transcription, DNA-dependent	AT3G01150.1(ATPTB1,PTB,PTB1): polypyrimidine tract-binding protein 1	LOC_Os03g25980.2: polypyrimidine tract-binding protein, putative, expressed
PZE-101080531	1	KD	GRMZM2G049762		no	LOC_Os03g26070.1: expressed protein
PZE-101080531	1	KD	GRMZM2G056944		AT2G02970.1: GDA1/CD39 nucleoside phosphatase family protein	LOC_Os03g26080.1: nucleoside-triphosphatase, putative, expressed
PZE-101080848	1	EH/PH	GRMZM2G051879	GO:0006334 nucleosome assembly	AT4G40030.2: Histone superfamily protein	LOC_Os03g27310.1: histone H3, putative, expressed
PZE-101080848	1	EH/PH	GRMZM2G056151	GO:0008270 zinc ion binding	AT5G27420.1(ATL31,CNI1): carbon/nitrogen insensitive 1	LOC_Os03g27360.1: RING-H2 finger protein ATL5H precursor, putative, expressed
PZE-101092089	1	KW	GRMZM2G040441	GO:0008219 cell death	AT2G33670.1(ATMLO5,MLO5): Seven transmembrane MLO family protein	MLO domain containing protein, putative, expressed
PZE-101096577	1	ED	GRMZM2G098208	GO:0005956 protein kinase CK2 complex	AT2G44680.1(CKB4): casein kinase II beta subunit 4	LOC_Os10g41520.2: casein kinase II subunit beta-4, putative, expressed
PZE-101096577	1	ED	GRMZM2G399484	GO:0050826 response to freezing	AT4G17080.1: Histone H3 K4-specific methyltransferase SET7/9 family protein	LOC_Os10g41534.3: ICE-like protease p20 domain containing protein, expressed
PZE-101096577	1	ED	GRMZM2G155422	GO:0006508 proteolysis	AT1G02170.1(AMC1,ATMC1,ATMCPB1,LOL3,MCP1B): metacaspase 1	LOC_Os03g27210.1: LOL3, putative, expressed
PZE-101096577	1	ED	GRMZM2G155417	GO:0003676 nucleic acid binding	AT5G22250.1: Polynucleotidyl transferase, ribonuclease H-like superfamily protein	LOC_Os04g58810.1: CAF1 family ribonuclease containing protein, putative, expressed
PZE-101120159	1	EL	GRMZM2G057820		AT5G26820.1(ATIREG3,IREG3,MAR1,RTS3): iron-regulated protein 3	LOC_Os12g37530.3: expressed protein
PZE-101216827	1	ED	GRMZM2G041770		AT5G16720.1: Protein of unknown function, DUF593	LOC_Os03g50100.1: expressed protein
PZE-101216827	1	ED	GRMZM2G041818	GO:0008270 zinc ion binding	AT1G11510.1: DNA-binding storekeeper protein-related transcriptional regulator	LOC_Os03g50110.1: transcription regulator, putative, expressed
PZE-101216827	1	ED	GRMZM2G042040		AT1G65820.3: microsomal glutathione s-transferase, putative	LOC_Os03g50130.1: microsomal glutathione S-transferase 3, putative, expressed
PZE-101216827	1	ED	GRMZM2G042398	GO:0008168 methyltransferase activity	AT3G20650.1: mRNA capping enzyme family protein	mRNA cap guanine-N7 methyltransferase 1, putative, expressed
PZE-101220442	1	DTS	GRMZM2G019267	GO:0006468 protein amino acid phosphorylation	AT5G10270.1(CDKC;1): cyclin-dependent kinase C;1	LOC_Os01g72790.1: cyclin-dependent kinase, putative, expressed
PZE-101220442	1	DTS	GRMZM2G019806	GO:0045449 regulation of transcription	AT4G37850.1: basic helix-loop-helix (bHLH) DNA-binding superfamily protein	LOC_Os03g51580.1: helix-loop-helix DNA-binding domain containing protein, expressed
PZE-101220442	1	DTS	GRMZM2G088162		AT3G49660.1: Transducin/WD40 repeat-like superfamily protein	LOC_Os03g51550.1: WD repeat-containing protein 5, putative, expressed
PZE-101237701	1	EH/PH	GRMZM2G143332		AT2G31200.1(ADF6,ATADF6): actin depolymerizing factor 6	LOC_Os03g56790.1: actin-depolymerizing factor, putative, expressed
PZE-101237701	1	EH/PH	GRMZM2G143324		AT1G31335.1:	LOC_Os03g56782.1: expressed protein
PZE-101237701	1	EH/PH	GRMZM2G143317		AT3G12870.1:	LOC_Os03g56700.1: expressed protein
PZE-101237701	1	EH/PH	GRMZM2G568484		no	LOC_Os03g56790
PZE-101237701	1	EH/PH	GRMZM2G568478		AT1G31335.1:	LOC_Os03g56782.1: expressed protein
PZE-101237701	1	EH/PH	GRMZM2G016915		No sequence homology found in the syntenic region	No sequence homology found in the syntenic region
SYN12923	1	RN	GRMZM2G161459	GO:0044281 small molecule metabolic process	AT1G12110.1(ATNRT1,B-1,CHL1,CHL1-1,NRT1,NRT1.1): nitrate transporter 1.1	LOC_Os10g40600.1: peptide transporter PTR2, putative, expressed
SYN12923	1	RN	GRMZM2G460422		AT5G41980.1:	LOC_Os11g33260.1: retrotransposon protein, putative, unclassified, expressed
SYN13804	1	EH/PH	GRMZM2G177867	GO:0005524 ATP binding	AT3G44050.1: P-loop containing nucleoside triphosphate hydrolases superfamily protein	LOC_Os03g53920.1: kinesin motor domain containing protein, putative, expressed
SYN13804	1	EH/PH	GRMZM2G177928	GO:0009058 biosynthetic process	AT5G22020.1: Calcium-dependent phosphotriesterase superfamily protein	LOC_Os03g53950.1: strictosidine synthase, putative, expressed
SYN13804	1	EH/PH	GRMZM2G177974	GO:0008270 zinc ion binding	AT4G16420.1(ADA2B,PRZ1): homolog of yeast ADA2 2B	LOC_Os03g53960.1: transcriptional adaptor, putative, expressed
SYN13804	1	EH/PH	GRMZM5G815323		AT4G17240.1:	LOC_Os03g53970.1: expressed protein
SYN19648	1	EH/PH	GRMZM2G147900		AT1G77405.1: Pentatricopeptide repeat (PPR) superfamily protein	LOC_Os03g52620.1: expressed protein
SYN19648	1	EH/PH	GRMZM2G147849	GO:0004553 hydrolase activity, hydrolyzing O-glycosyl compounds	AT5G49720.1(ATGH9A1,DEC,GH9A1,IRX2,KOR,KOR1,RSW2,TSD1): glycosyl hydrolase 9A1	LOC_Os03g52630.1: endoglucanase, putative, expressed
SYN19648	1	EH/PH	GRMZM2G131525	GO:0004601 peroxidase activity	AT1G08560.1(ATSYP111,KN,SYP111): syntaxin of plants 111	LOC_Os03g52650.1: syntaxin-related protein, putative, expressed
SYN19888	1	EH/PH	GRMZM2G143142		AT5G14105.1:	LOC_Os05g44160.1: expressed protein
SYN19888	1	EH/PH	GRMZM2G396114	GO:0006355 regulation of transcription, DNA-dependent	AT2G23760.1(BLH4,SAW2): BEL1-like homeodomain 4	LOC_Os03g52239.1: homeobox domain containing protein, expressed
SYN21379	1	KW	GRMZM2G312693	GO:0043687 post-translational protein modification	AT3G57870.1(AHUS5,ATSCE1,EMB1637,SCE1,SCE1A): sumo conjugation enzyme 1	LOC_Os03g03130.1: ubiquitin-conjugating enzyme, putative, expressed
SYN2545	1	RN	GRMZM2G137366		AT5G14620.1(DMT7,DRM2): domains rearranged methyltransferase 2	LOC_Os03g02010.4: DNA methyltransferase protein, putative, expressed
SYN2545	1	RN	GRMZM2G137352		AT3G48940.1: Remorin family protein	LOC_Os03g02040.1: remorin, putative, expressed
SYN2545	1	RN	GRMZM2G564073		No sequence homology found in the syntenic region	No sequence homology found in the syntenic region
SYN2545	1	RN	GRMZM2G137329	GO:0050826 response to freezing	AT3G18280.1: Bifunctional inhibitor/lipid-transfer protein/seed storage 2S albumin superfamily protein	LOC_Os03g02050.1: LTPL151 - Protease inhibitor/seed storage/LTP family protein precursor, expressed
SYN2545	1	RN	GRMZM2G137236	GO:0005515 protein binding	AT5G22780.1: Adaptor protein complex AP-2, alpha subunit	LOC_Os03g02150.1: adapitin protein, putative, expressed
SYN2545	1	RN	GRMZM2G436226	GO:0006352 transcription initiation	AT2G16485.1: nucleic acid binding;zinc ion binding;DNA binding	LOC_Os10g36810.1: plus-3 domain containing protein, putative, expressed
SYN270	1	EL	GRMZM2G154151	GO:0006465 signal peptide processing	AT4G40042.1: Microsomal signal peptidase 12 kDa subunit (SPC12)	LOC_Os12g25210.1: signal peptidase complex subunit 1, putative, expressed
SYN270	1	EL	GRMZM2G165747	GO:0009086 methionine biosynthetic process	AT5G17920.1(ATCIMS,ATMETS,ATMS1): Cobalamin-independent synthase family protein	LOC_Os12g42884.1: 5-methyltetrahydropteroyltriglutamate--homocysteine methyltransferase, putative, expressed
SYN270	1	EL	GRMZM2G176605	GO:0005198 structural molecule activity	AT1G07710.1: Ankyrin repeat family protein	LOC_Os03g45290.1: ankyrin repeat domain-containing protein 50, putative, expressed
SYN270	1	EL	GRMZM2G169372	GO:0009415 response to water	no	LOC_Os03g45280.1: dehydrin, putative, expressed
SYN32427	1	EH/PH	GRMZM2G051675		AT2G33793.1:	LOC_Os03g62160.1: expressed protein
SYN32427	1	EH/PH	GRMZM2G167428		AT5G08720.1:	LOC_Os03g62170.1: cyclase/dehydrase family protein, expressed
SYN32427	1	EH/PH	GRMZM2G113158	GO:0006468 protein amino acid phosphorylation	AT1G34300.1: lectin protein kinase family protein	LOC_Os03g62180.1: lectin protein kinase family protein, putative, expressed
SYN37452	1	EH/PH	GRMZM2G149775	GO:0006334 nucleosome assembly	AT3G54560.1(HTA11): histone H2A 11	LOC_Os03g53190.1: Core histone H2A/H2B/H3/H4 domain containing protein, putative, expressed
SYN37452	1	EH/PH	GRMZM2G149923	GO:0005509 calcium ion binding	AT5G37780.1(ACAM-1,CAM1,TCH1): calmodulin 1	LOC_Os03g53200.1: OsCML4 - Calmodulin-related calcium sensor protein, expressed
SYN37452	1	EH/PH	GRMZM2G149952	GO:0004781 sulfate adenylyltransferase (ATP) activity	AT4G14680.1(APS3): Pseudouridine synthase/archaeosine transglycosylase-like family protein	LOC_Os03g53230.1: bifunctional 3-phosphoadenosine 5-phosphosulfate synthetase, putative, expressed
SYN37452	1	EH/PH	GRMZM2G155312	GO:0005515 protein binding	AT1G04210.1: Leucine-rich repeat protein kinase family protein	LOC_Os03g53250.1: expressed protein
SYN8027	1	RN	GRMZM2G025078	GO:0010038 response to metal ion	AT2G33740.2(CUTA): Nitrogen regulatory PII-like, alpha/beta	LOC_Os10g23204.1: CutA, chloroplast precursor, putative, expressed
SYN8027	1	RN	AC177850.2_FG005		AT5G62440.1: Protein of unknown function (DUF3223)	LOC_Os03g08810.1: expressed protein
SYN8027	1	RN	GRMZM5G821686		No sequence homology found in the syntenic region	No sequence homology found in the syntenic region
SYN8027	1	RN	GRMZM2G385605		AT3G21290.1: dentin sialophosphoprotein-related	LOC_Os03g08820.1: expressed protein
SYN8075	1	EH/PH	GRMZM2G455433		AT4G25770.1: alpha/beta-Hydrolases superfamily protein	LOC_Os03g51670.1: serine esterase family protein, putative, expressed
SYN8075	1	EH/PH	GRMZM2G017709		AT5G65740.2: zinc ion binding	LOC_Os03g51680.2: fanconi anemia L, putative, expressed
SYN8075	1	EH/PH	GRMZM2G017087	GO:0006355 regulation of transcription, DNA-dependent
ZM013054-0608	1	DTP	GRMZM2G703624		No sequence homology found in the syntenic region	No sequence homology found in the syntenic region
ZM013054-0608	1	DTP	GRMZM2G062996	GO:0004857 enzyme inhibitor activity	AT4G33230.1: Plant invertase/pectin methylesterase inhibitor superfamily	LOC_Os03g28090.1: pectinesterase, putative, expressed
PUT-163a-13558106-266	2	PH	GRMZM2G047632		no	LOC_Os09g12630.1: expressed protein
PUT-163a-13558106-266	2	PH	GRMZM2G106213	GO:0006006 glucose metabolic process	AT5G48300.1(ADG1,APS1): ADP glucose pyrophosphorylase 1	LOC_Os09g12660.1: glucose-1-phosphate adenylyltransferase large subunit, chloroplast precursor, putative, expressed
PUT-163a-148960523-575	2	PH	GRMZM2G380341	GO:0006412 translation	AT5G59240.1: Ribosomal protein S8e family protein	LOC_Os04g28180.1: ribosomal protein, putative, expressed
PUT-163a-148960523-575	2	PH	GRMZM2G080222	GO:0006412 translation	AT5G09500.1: Ribosomal protein S19 family protein	LOC_Os07g08660.1: 40S ribosomal protein S15, putative, expressed
PUT-163a-148960523-575	2	PH	GRMZM2G018992		AT2G38820.2: Protein of unknown function (DUF506)	LOC_Os03g58230.1: plant-specific domain TIGR01615 family protein, expressed
PUT-163a-21480943-1549	2	DTT	GRMZM2G076239	GO:0044281 small molecule metabolic process
PUT-163a-21480943-1549	2	DTT	GRMZM5G853854	GO:0016491 oxidoreductase activity	AT4G18360.1: Aldolase-type TIM barrel family protein	LOC_Os04g53210.3: hydroxyacid oxidase 1, putative, expressed
PUT-163a-21480943-1549	2	DTT	GRMZM2G075989	GO:0015979 photosynthesis	ATCG00560.1: photosystem II reaction center protein L	no
PUT-163a-21480943-1549	2	DTT	GRMZM2G148998		AT4G28100.1:	LOC_Os07g37156.1: expressed protein
PUT-163a-21480943-1549	2	DTT	GRMZM2G000052	GO:0016491 oxidoreductase activity	AT2G43020.1(ATPAO2,PAO2): polyamine oxidase 2	LOC_Os04g53190.1: CPuORF12 - conserved peptide uORF-containing transcript, expressed
PUT-163a-21480943-1549	2	DTT	GRMZM2G300500		AT5G65630.1(GTE7): global transcription factor group E7	LOC_Os04g53170.1: bromodomain containing protein, expressed
PUT-163a-21480943-1549	2	DTT	GRMZM2G300497		AT5G38340.1: Disease resistance protein (TIR-NBS-LRR class) family	LOC_Os04g53040.1: retrotransposon protein, putative, unclassified, expressed
PUT-163a-21480943-1549	2	DTT	GRMZM2G000047	GO:0008270 zinc ion binding	AT4G13420.1(ATHAK5,HAK5): high affinity K+ transporter 5	LOC_Os08g39950.1: potassium transporter, putative, expressed
PUT-163a-21480943-1549	2	DTT	GRMZM2G000044		AT5G63270.1: RPM1-interacting protein 4 (RIN4) family protein	LOC_Os04g52950.1: nitrate-induced NOI protein, expressed
PUT-163a-21480943-1549	2	DTT	GRMZM2G000039	GO:0005488 binding	AT1G30470.1: SIT4 phosphatase-associated family protein	LOC_Os04g52940.1: SIT4 phosphatase-associated protein domain containing protein, expressed
PZA00497.1	2	ED	GRMZM2G121275	GO:0043229 intracellular organelle	AT5G47450.1(ATTIP2;3,DELTA-TIP3,TIP2;3): tonoplast intrinsic protein 2;3	LOC_Os02g44080.1: aquaporin protein, putative, expressed
PZA00497.1	2	ED	GRMZM2G121223		AT4G14500.1: Polyketide cyclase/dehydrase and lipid transport superfamily protein	LOC_Os07g08760.1: START domain containing protein, putative, expressed
PZE-102055565	2	KD	GRMZM2G051571		AT5G11420.1: Protein of unknown function, DUF642	LOC_Os04g41759.1: expressed protein
PZE-102055565	2	KD	GRMZM2G352379		AT5G11420.1: Protein of unknown function, DUF642	LOC_Os04g41740.1: expressed protein
PZE-102055565	2	KD	GRMZM2G051898		AT5G11420.1: Protein of unknown function, DUF642	LOC_Os04g41740.1: expressed protein
PZE-102055565	2	KD	GRMZM2G051912		AT1G80240.1: Protein of unknown function, DUF642	LOC_Os04g41710.1: expressed protein
PZE-102055565	2	KD	GRMZM2G051921	GO:0008061 chitin binding	AT3G54420.1(ATCHITIV,ATEP3,CHIV,EP3): homolog of carrot EP3-3 chitinase	LOC_Os04g41680.1: CHIT3 - Chitinase family protein precursor, expressed
PZE-102055565	2	KD	GRMZM2G051943	GO:0009057 macromolecule catabolic process	AT3G54420.1(ATCHITIV,ATEP3,CHIV,EP3): homolog of carrot EP3-3 chitinase	LOC_Os04g41680.1: CHIT3 - Chitinase family protein precursor, expressed
PZE-102055565	2	KD	GRMZM2G052175	GO:0009057 macromolecule catabolic process	AT3G54420.1(ATCHITIV,ATEP3,CHIV,EP3): homolog of carrot EP3-3 chitinase	LOC_Os04g41620.1: CHIT2 - Chitinase family protein precursor, expressed
PZE-102056558	2	EH/PH	AC226225.1_FG008		no	LOC_Os11g26880.1: RALFL14 - Rapid ALkalinization Factor RALF family protein precursor, expressed
PZE-102056558	2	EH/PH	GRMZM2G051984	GO:0006468 protein amino acid phosphorylation	AT3G59350.2: Protein kinase superfamily protein	LOC_Os04g41310.1: STRUBBELIG-RECEPTOR FAMILY 8 precursor, putative, expressed
PZE-102056558	2	EH/PH	GRMZM2G081053	GO:0005945 6-phosphofructokinase complex	no	LOC_Os04g41280.1: ankyrin repeat domain containing protein, expressed
PZE-102065871	2	RN	GRMZM2G009125	GO:0016758 transferase activity, transferring hexosyl groups	AT1G22360.1(AtUGT85A2,UGT85A2): UDP-glucosyl transferase 85A2	LOC_Os04g37820.1: cytokinin-O-glucosyltransferase 2, putative, expressed
PZE-102065871	2	RN	AC194705.3_FG004		No sequence homology found in the syntenic region	No sequence homology found in the syntenic region
PZE-102065871	2	RN	GRMZM2G325139		no	LOC_Os04g37880.1: expressed protein
PZE-102068428	2	DTT	GRMZM2G068557	GO:0006754 ATP biosynthetic process	AT5G49740.1(ATFRO7,FRO7): ferric reduction oxidase 7	LOC_Os04g36720.1: ferric-chelate reductase, putative, expressed
PZE-102068428	2	DTT	AC215635.3_FG004	GO:0016491 oxidoreductase activity	No sequence homology found in the syntenic region	No sequence homology found in the syntenic region
PZE-102068428	2	DTT	GRMZM2G068547		No sequence homology found in the syntenic region	No sequence homology found in the syntenic region
PZE-102068428	2	DTT	GRMZM2G068510	GO:0008168 methyltransferase activity	AT4G01240.1: S-adenosyl-L-methionine-dependent methyltransferases superfamily protein	LOC_Os04g36710.1: methyltransferase domain containing protein, expressed
PZE-102084546	2	PH	GRMZM2G703077	GO:0044281 small molecule metabolic process	AT5G05920.1(DHS,EDA22): deoxyhypusine synthase	deoxyhypusine synthase, putative, expressed
PZE-102084546	2	PH	GRMZM5G858300		No sequence homology found in the syntenic reg	No sequence homology found in the syntenic reg
PZE-102084546	2	PH	GRMZM2G703080		No sequence homology found in the syntenic region	No sequence homology found in the syntenic region
PZE-102084546	2	PH	GRMZM2G073931		AT3G11590.1:	LOC_Os04g31400.1: expressed protein
PZE-102090965	2	ED	GRMZM2G170586		There was no syntenic region found	There was no syntenic region found
PZE-102110130	2	ED	GRMZM2G348151	GO:0006887 exocytosis	AT5G13150.1(ATEXO70C1,EXO70C1): exocyst subunit exo70 family protein C1	LOC_Os11g06700.1: exo70 exocyst complex subunit, putative, expressed
PZE-102111575	2	DTT	GRMZM2G119105	GO:0005200 structural constituent of cytoskeleton	No sequence homology found in the syntenic region	No sequence homology found in the syntenic region
PZE-102111575	2	DTT	GRMZM2G119117		AT5G49210.1:	LOC_Os11g05120.1: expressed protein
PZE-102111575	2	DTT	GRMZM2G046201	GO:0005515 protein binding	AT2G36570.1: Leucine-rich repeat protein kinase family protein	LOC_Os12g05120.1: receptor kinase, putative, expressed
PZE-102111575	2	DTT	GRMZM2G133624	GO:0044260 cellular macromolecule metabolic process	AT3G21640.1(ATFKBP42,FKBP42,TWD1,UCU2): FKBP-type peptidyl-prolyl cis-trans isomerase family protein	LOC_Os12g05090.1: peptidyl-prolyl isomerase, putative, expressed
PZE-102115533	2	RN	GRMZM2G153675	GO:0003824 catalytic activity	AT1G79630.1: Protein phosphatase 2C family protein	LOC_Os12g01770.1: protein phosphatase 2c, putative, expressed
PZE-102115533	2	RN	GRMZM2G452717	GO:0005515 protein binding	AT5G01720.1: RNI-like superfamily protein	LOC_Os11g01780.1: F-box/LRR-repeat protein 3, putative, expressed
PZE-102120444	2	RN	GRMZM2G090837	GO:0003677 DNA binding	AT5G57620.1(AtMYB36,MYB36): myb domain protein 36	LOC_Os08g15020.1: MYB family transcription factor, putative, expressed
PZE-102121765	2	EH	GRMZM2G504906		AT5G17270.1: Protein prenylyltransferase superfamily protein	LOC_Os07g27180.1: tetratricopeptide repeat domain containing protein, expressed
PZE-102121765	2	EH	AC230020.1_FG002		There was no annotated gene model found	There was no annotated gene model found
PZE-102121765	2	EH	GRMZM2G504910		AT5G17270.1: Protein prenylyltransferase superfamily protein	LOC_Os07g27180.1: tetratricopeptide repeat domain containing protein, expressed
PZE-102121765	2	EH	AC203439.3_FG005		No sequence homology found in the syntenic region	No sequence homology found in the syntenic region
PZE-102132750	2	PH	GRMZM2G060429	GO:0045735 nutrient reservoir activity	no	LOC_Os06g31060.1: PROLM23 - Prolamin precursor, expressed
PZE-102132750	2	PH	GRMZM2G140156	GO:0008270 zinc ion binding	AT3G43240.1: ARID/BRIGHT DNA-binding domain-containing protein	LOC_Os09g26390.1: AT-rich interaction region, putative, expressed
PZE-102132750	2	PH	GRMZM2G140160	GO:0008270 zinc ion binding	AT5G20910.1(AIP2): RING/U-box superfamily protein	LOC_Os09g26400.1: zinc finger, C3HC4 type domain containing protein, expressed
PZE-102138070	2	EH	GRMZM2G001977	GO:0016787 hydrolase activity	AT1G47480.1: alpha/beta-Hydrolases superfamily protein	LOC_Os09g28690.1: gibberellin receptor GID1L2, putative, expressed
PZE-102138070	2	EH	GRMZM2G323504	GO:0016787 hydrolase activity	AT2G03550.1: alpha/beta-Hydrolases superfamily protein	LOC_Os09g28730.1: gibberellin receptor GID1L2, putative, expressed
PZE-102138070	2	EH	GRMZM2G026095	GO:0008270 zinc ion binding	AT3G48700.1(ATCXE13,CXE13): carboxyesterase 13	LOC_Os09g28750.1: gibberellin receptor GID1L2, putative, expressed
PZE-102138070	2	EH	GRMZM2G123764	GO:0006629 lipid metabolic process	AT2G26560.1(PLA IIA,PLA2A,PLP2): phospholipase A 2A	LOC_Os09g28770.1: patatin, putative, expressed
PZE-102154186	2	PH	GRMZM2G180283	GO:0016758 transferase activity, transferring hexosyl groups	AT2G22590.1: UDP-Glycosyltransferase superfamily protein	LOC_Os02g37690.1: UDP-glucoronosyl and UDP-glucosyl transferase, putative, expressed
PZE-102154186	2	PH	GRMZM2G180272		AT1G48590.2: Calcium-dependent lipid-binding (CaLB domain) family protein	LOC_Os07g31830.1: GTPase activating protein, putative, expressed
PZE-102154186	2	PH	GRMZM2G369882		AT5G08020.1(ATRPA70B,RPA70B): RPA70-kDa subunit B	LOC_Os12g26850.1: retrotransposon protein, putative, unclassified, expressed
PZE-102177322	2	EH/PH	GRMZM2G137546		no	LOC_Os11g14190.1: ARGOS, putative, expressed
PZE-102177322	2	EH/PH	GRMZM2G432653		Protein of unknown function (DUF1664)	LOC_Os01g01070.2: expressed protein
PZE-102177322	2	EH/PH	GRMZM2G125196	GO:0016491 oxidoreductase activity	AT3G03080.1: Zinc-binding dehydrogenase family protein	LOC_Os11g14910.1: NADP-dependent oxidoreductase, putative, expressed
PZE-102177929	2	RN	GRMZM5G829529	GO:0006412 translation	No sequence homology found in the syntenic region	No sequence homology found in the syntenic region
PZE-102177929	2	RN	GRMZM2G129268	GO:0005923 tight junction	AT1G71900.1: Protein of unknown function (DUF803)	LOC_Os11g09140.1: DUF803 domain containing, putative, expressed
PZE-102177929	2	RN	GRMZM2G129264		AT1G58070.1:	LOC_Os11g09040.1: expressed protein
PZE-102177929	2	RN	GRMZM2G426932		no	LOC_Os11g09030.1: expressed protein
PZE-102177929	2	RN	GRMZM5G843434		no	LOC_Os11g21804.1: expressed protein
PZE-102177929	2	RN	AC198700.2_FG004	GO:0003840 gamma-glutamyltransferase activity	AT3G16180.1: Major facilitator superfamily protein	LOC_Os11g23890.1: peptide transporter PTR2, putative, expressed
PZE-102177929	2	RN	GRMZM2G171818	GO:0045449 regulation of transcription	AT3G07340.1: basic helix-loop-helix (bHLH) DNA-binding superfamily protein	LOC_Os11g25560.1: BHLH transcription factor, putative, expressed
PZE-102182682	2	EH	GRMZM2G099765	GO:0006508 proteolysis	AT5G50260.1: Cysteine proteinases superfamily protein	LOC_Os11g14900.3: thiol protease SEN102 precursor, putative, expressed
PZE-102182682	2	EH	GRMZM2G099862	GO:0005576 extracellular region	AT4G37740.1(AtGRF2,GRF2): growth-regulating factor 2	LOC_Os11g35030.1: growth regulating factor protein, putative, expressed
PZE-102182682	2	EH	GRMZM2G022863	GO:0006952 defense response	no	no
PZE-102186765	2	ED	GRMZM2G066902	GO:0005524 ATP binding	AT5G02500.1(AT-HSC70-1,HSC70,HSC70-1,HSP70-1): heat shock cognate protein 70-1	LOC_Os11g47760.1: DnaK family protein, putative, expressed
PZE-102186765	2	ED	GRMZM2G066950	GO:0004857 enzyme inhibitor activity	AT3G36659.1: Plant invertase/pectin methylesterase inhibitor superfamily protein	LOC_Os11g45220.1: IWS1 homolog A, putative, expressed
PZE-102186765	2	ED	GRMZM2G082302	GO:0008270 zinc ion binding	AT2G31510.1(ARI7,ATARI7): IBR domain-containing protein	LOC_Os09g38630.1: expressed protein
PZE-102186765	2	ED	GRMZM2G070444	GO:0006334 nucleosome assembly	AT4G40030.2: Histone superfamily protein	LOC_Os04g34240.1: histone H3, putative, expressed
PZE-102186765	2	ED	AC190480.1_FG007		AT2G39210.1: Major facilitator superfamily protein	LOC_Os03g58580.1: nodulin, putative, expressed
PZE-102186765	2	ED	GRMZM2G372180		AT5G27000.1(ATK4,KATD): kinesin 4	LOC_Os11g44880.1: kinesin-4, putative, expressed
SYN10666	2	EH	GRMZM2G703354	GO:0006412 translation	AT4G34670.1: Ribosomal protein S3Ae	LOC_Os02g18550.1: 40S ribosomal protein S3a, putative, expressed
SYN10666	2	EH	AC233952.1_FG008	GO:0008270 zinc ion binding	AT2G45120.1: C2H2-like zinc finger protein	LOC_Os07g40780.1: ZOS7-11 - C2H2 zinc finger protein, expressed
SYN10666	2	EH	GRMZM5G807931		No sequence homology found in the syntenic region	No sequence homology found in the syntenic region
SYN10666	2	EH	AC233952.1_FG006	GO:0044281 small molecule metabolic process	AT1G26460.1: Tetratricopeptide repeat (TPR)-like superfamily protein	LOC_Os07g40800.1: PPR repeat domain containing protein, putative, expressed
SYN10666	2	EH	GRMZM5G873123		AT1G26460.1: Tetratricopeptide repeat (TPR)-like superfamily protein	LOC_Os07g40800.1: PPR repeat domain containing protein, putative, expressed
SYN10666	2	EH	AC233952.1_FG004		AT2G24960.1:	LOC_Os07g34550.1: retrotransposon protein, putative, unclassified, expressed
SYN10666	2	EH	GRMZM2G016106	GO:0003676 nucleic acid binding	AT3G04500.1: RNA-binding (RRM/RBD/RNP motifs) family protein	LOC_Os08g45240.1: RNA recognition motif containing protein, putative, expressed
SYN10666	2	EH	GRMZM2G152279		No sequence homology found in the syntenic region	No sequence homology found in the syntenic region
SYN10666	2	EH	GRMZM2G152249		AT5G42140.1: Regulator of chromosome condensation (RCC1) family with FYVE zinc finger domain	LOC_Os01g73410.1: FYVE zinc finger domain containing protein, expressed
SYN10666	2	EH	GRMZM2G152189	GO:0005199 structural constituent of cell wall	AT5G09530.1: hydroxyproline-rich glycoprotein family protein	LOC_Os07g40860.1: retrotransposon protein, putative, unclassified, expressed
SYN10666	2	EH	GRMZM2G102138		no	LOC_Os07g40860.2: retrotransposon protein, putative, unclassified, expressed
SYN11386	2	KD	GRMZM2G031536	GO:0006468 protein amino acid phosphorylation	AT1G56130.1: Leucine-rich repeat transmembrane protein kinase	LOC_Os04g52600.1: SHR5-receptor-like kinase, putative, expressed
SYN11386	2	KD	GRMZM2G337532	GO:0005515 protein binding	AT1G56140.1: Leucine-rich repeat transmembrane protein kinase	LOC_Os04g52590.1: protein kinase domain containing protein, expressed
SYN11386	2	KD	GRMZM2G008060		AT1G56090.1: Tetratricopeptide repeat (TPR)-like superfamily protein	LOC_Os04g52580.1: tetratricopeptide repeat domain containing protein, expressed
SYN11386	2	KD	GRMZM2G007914	GO:0006355 regulation of transcription, DNA-dependent	AT1G56080.1:	LOC_Os04g52570.1: expressed protein
SYN11386	2	KD	GRMZM2G007791	GO:0003676 nucleic acid binding	AT1G31280.1(AGO2): Argonaute family protein	LOC_Os04g52540.1: retrotransposon protein, putative, unclassified, expressed
SYN11386	2	KD	GRMZM2G007713	GO:0046872 metal ion binding	AT3G06130.1: Heavy metal transport/detoxification superfamily protein	LOC_Os04g52530.1: heavy metal-associated domain containing protein, expressed
SYN11386	2	KD	GRMZM2G007453		AT1G64810.2(APO1): Arabidopsis thaliana protein of unknown function (DUF794)	LOC_Os04g52520.1: APO, putative, expressed
SYN17593	2	RN	AC214602.3_FG012	GO:0005515 protein binding	AT1G69550.1: disease resistance protein (TIR-NBS-LRR class)	LOC_Os11g10760.1: NBS-LRR disease resistance protein, putative, expressed
SYN17593	2	RN	GRMZM2G444543	GO:0006952 defense response	AT1G11330.2: S-locus lectin protein kinase family protein	LOC_Os11g10640.1: protein kinase domain containing protein, expressed
SYN17593	2	RN	GRMZM2G444540		AT4G13970.1: zinc ion binding	LOC_Os07g12520.1: zinc ion binding protein, putative, expressed
SYN17593	2	RN	GRMZM2G444533		AT5G02910.1: F-box/RNI-like superfamily protein	LOC_Os07g02760.1: OsFBD13 - F-box and FBD domain containing protein, expressed
SYN17593	2	RN	GRMZM2G412981		no	LOC_Os07g35050.1: OsFBX237 - F-box domain containing protein, expressed
SYN17593	2	RN	GRMZM2G147908	GO:0016747 transferase activity, transferring acyl groups other than amino-acyl groups	AT5G17540.1: HXXXD-type acyl-transferase family protein	LOC_Os07g14080.1: transferase family protein, putative, expressed
SYN17593	2	RN	GRMZM2G147891		AT4G13970.1: zinc ion binding	LOC_Os07g12520.1: zinc ion binding protein, putative, expressed
SYN17593	2	RN	GRMZM2G147819	GO:0006412 translation	AT3G10420.2: P-loop containing nucleoside triphosphate hydrolases superfamily protein	LOC_Os07g08970.1: uncharacterized protein ycf45, putative, expressed
SYN21191	2	EH/PH	GRMZM2G022229		AT3G03420.1: Ku70-binding family protein	LOC_Os12g19090.1: metalloprotease ATP23, putative, expressed
SYN21191	2	EH/PH	GRMZM2G022255		no	LOC_Os04g40640.1: expressed protein
SYN21191	2	EH/PH	GRMZM2G022413	GO:0055114 oxidation reduction	AT5G61640.1(ATMSRA1,PMSR1): peptidemethionine sulfoxide reductase 1	LOC_Os04g40600.1: peptide methionine sulfoxide reductase, putative, expressed
SYN21191	2	EH/PH	GRMZM2G022627	GO:0050825 ice binding	AT1G24530.1: Transducin/WD40 repeat-like superfamily protein	LOC_Os04g40560.1: WD domain, G-beta repeat domain containing protein, expressed
SYN26316	2	EH	GRMZM2G149841	GO:0005529 sugar binding	AT5G62620.1: Galactosyltransferase family protein	LOC_Os07g09690.1: galactosyltransferase family protein, putative, expressed
SYN26316	2	EH	GRMZM2G149847	GO:0006355 regulation of transcription, DNA-dependent
SYN26316	2	EH	GRMZM2G149935	GO:0005529 sugar binding	AT5G62620.1: Galactosyltransferase family protein	LOC_Os07g09670.1: galactosyltransferase family protein, putative, expressed
SYN26316	2	EH	GRMZM5G843555	GO:0055114 oxidation reduction	AT3G28480.1: Oxoglutarate/iron-dependent oxygenase	LOC_Os07g09630.1: oxidoreductase, putative, expressed
SYN26316	2	EH	GRMZM2G310548		No sequence homology found in the syntenic region	No sequence homology found in the syntenic region
SYN31050	2	EH/PH	GRMZM2G305551		AT3G44590.1: 60S acidic ribosomal protein family	LOC_Os01g09510.4: 60S acidic ribosomal protein, putative, expressed
SYN31050	2	EH/PH	GRMZM5G873779		AT1G63900.2: E3 Ubiquitin ligase family protein	LOC_Os07g45350.5: zinc finger, RING-type, putative, expressed
SYN31050	2	EH/PH	GRMZM5G811567	GO:0005524 ATP binding	AT3G09720.1: P-loop containing nucleoside triphosphate hydrolases superfamily protein	LOC_Os07g45360.1: DEAD/DEAH box helicase domain containing protein, expressed
SYN31050	2	EH/PH	GRMZM2G379770	GO:0005515 protein binding	AT3G46730.1: NB-ARC domain-containing disease resistance protein	LOC_Os11g13430.1: RGH1A, putative, expressed
SYN31050	2	EH/PH	GRMZM2G082627		no	LOC_Os02g24240.1: expressed protein
SYN31050	2	EH/PH	GRMZM2G082448	GO:0005488 binding	AT5G18940.1: Mo25 family protein	LOC_Os07g45280.1: Mo25, putative, expressed
SYN31050	2	EH/PH	GRMZM2G048013	GO:0005746 mitochondrial respiratory chain	AT4G21105.1: cytochrome-c oxidases;electron carriers	LOC_Os02g06650.1: COX VIIa, putative, expressed
SYN31050	2	EH/PH	GRMZM5G871572	GO:0008270 zinc ion binding	AT1G63900.1: E3 Ubiquitin ligase family protein	LOC_Os07g45350.1: zinc finger, RING-type, putative, expressed
SYN7386	2	EL	AC199768.4_FG008		No sequence homology found in the syntenic region	No sequence homology found in the syntenic region
SYN7386	2	EL	GRMZM2G175882	GO:0006412 translation	AT1G26880.1: Ribosomal protein L34e superfamily protein	LOC_Os09g24690.1: 60S ribosomal protein L34, putative, expressed
SYN7386	2	EL	GRMZM5G875676		AT2G38130.1(ATMAK3): Acyl-CoA N-acyltransferases (NAT) superfamily protein	LOC_Os11g32280.1: acetyltransferase, GNAT family, putative, expressed
SYN7386	2	EL	GRMZM2G056103		AT4G21105.1: cytochrome-c oxidases;electron carriers	LOC_Os02g06650.1: COX VIIa, putative, expressed
ZM010067-0315	2	EL	GRMZM2G043027		No sequence homology found in the syntenic region	No sequence homology found in the syntenic region
ZM010067-0315	2	EL	GRMZM2G036262		No sequence homology found in the syntenic region	LOC_Os04g54610.1: expressed protein
ZM010067-0315	2	EL	GRMZM2G004305	GO:0006333 chromatin assembly or disassembly	AT2G21970.1(SEP2): stress enhanced protein 2	LOC_Os04g54630.1: expressed protein
ZM010067-0315	2	EL	GRMZM2G004352		AT2G21960.1:	LOC_Os04g54640.2: peptidase, cysteine peptidase active site, putative, expressed
ZM010067-0315	2	EL	GRMZM2G305007	GO:0006468 protein amino acid phosphorylation	AT1G71810.1: Protein kinase superfamily protein	LOC_Os04g54790.1: ELMO/CED-12 family protein, putative, expressed
ZM010067-0315	2	EL	GRMZM2G004590	GO:0004765 shikimate kinase activity	AT2G21940.4(ATSK1,SK1): shikimate kinase 1	LOC_Os04g54800.1: shikimate kinase, putative, expressed
PUT-163a-16925568-1101	3	RN	GRMZM2G366142		AT4G12690.1: Plant protein of unknown function (DUF868)	LOC_Os01g68140.1: expressed protein
PUT-163a-16925568-1101	3	RN	GRMZM2G521967		There was no annotated gene model found	There was no annotated gene model found
PUT-163a-16925568-1101	3	RN	GRMZM2G366117		No sequence homology found in the syntenic region	LOC_Os01g68130.1: expressed protein
PZE-103024917	3	DTT	GRMZM2G162622	GO:0050826 response to freezing	No sequence homology found in the syntenic region	No sequence homology found in the syntenic region
PZE-103024917	3	DTT	GRMZM2G462481		There was no syntenic region found.	There was no syntenic region found.
PZE-103024917	3	DTT	AC219043.3_FG003		AT2G37530.1:	LOC_Os01g05850.1: expressed protein
PZE-103024917	3	DTT	GRMZM2G162527	GO:0016491 oxidoreductase activity	AT2G37540.1: NAD(P)-binding Rossmann-fold superfamily protein	LOC_Os01g05840.1: oxidoreductase, short chain dehydrogenase/reductase family domain containing family, expressed
PZE-103043218	3	EH/PH	GRMZM2G149605	GO:0005576 extracellular region	AT2G03090.1(ATEXP15,ATEXPA15,ATHEXP ALPHA 1.3,EXP15,EXPA15): expansin A15	LOC_Os01g16770.1: expansin precursor, putative, expressed
PZE-103043218	3	EH/PH	GRMZM2G451756		No sequence homology found in the syntenic region	No sequence homology found in the syntenic region
PZE-103043218	3	EH/PH	GRMZM2G057352	GO:0050825 ice binding	AT1G79800.1(AtENODL7,ENODL7): early nodulin-like protein 7	LOC_Os01g16610.1: plastocyanin-like domain containing protein, putative, expressed
PZE-103043218	3	EH/PH	GRMZM2G057305		AT4G19160.2:	LOC_Os01g16620.4: expressed protein
PZE-103043218	3	EH/PH	GRMZM2G552160		No sequence homology found in the syntenic region	No sequence homology found in the syntenic region
PZE-103043218	3	EH/PH	GRMZM2G416708	GO:0003677 DNA binding	AT5G41220.1(ATGSTT3,GST10C,GSTT3): glutathione S-transferase THETA 3	LOC_Os09g14260.1: transposon protein, putative, CACTA, En/Spm sub-class, expressed
PZE-103044147	3	EH/PH	GRMZM2G111794		No sequence homology found in the syntenic region	LOC_Os05g08670.1: transposon protein, putative, Mariner sub-class, expressed
PZE-103044498	3	EL	GRMZM2G018566	GO:0006099 tricarboxylic acid cycle	AT5G03290.1(IDH-V): isocitrate dehydrogenase V	LOC_Os01g16900.1: dehydrogenase, putative, expressed
PZE-103046961	3	PH	GRMZM2G115875	GO:0015031 protein transport	AT3G62080.2: SNF7 family protein	LOC_Os01g18280.1: SNF7 domain containing protein, putative, expressed
PZE-103046961	3	PH	GRMZM2G115960	GO:0050825 ice binding	AT1G09530.1(PAP3,PIF3,POC1): phytochrome interacting factor 3	LOC_Os05g04740.1: helix-loop-helix DNA-binding domain containing protein, expressed
PZE-103049338	3	KW	GRMZM2G111593	GO:0005515 protein binding	AT1G74150.1: Galactose oxidase/kelch repeat superfamily protein	LOC_Os01g19480.1: kelch motif family protein, putative, expressed
PZE-103071382	3	KD	GRMZM2G395549	GO:0006886 intracellular protein transport	AT3G11130.1: Clathrin, heavy chain	LOC_Os11g01380.1: clathrin heavy chain, putative, expressed
PZE-103071382	3	KD	GRMZM2G093347	GO:0006168 adenine salvage	AT1G27450.1(APT1,ATAPT1): adenine phosphoribosyl transferase 1	LOC_Os12g39860.1: phosphoribosyl transferase, putative, expressed
PZE-103072127	3	EH/PH	GRMZM2G457411	GO:0008270 zinc ion binding	AT3G18930.1: RING/U-box superfamily protein	LOC_Os12g40460.1: zinc finger, C3HC4 type domain containing protein, expressed
PZE-103072295	3	EH/PH	GRMZM2G173424	GO:0005509 calcium ion binding	AT4G26570.1(ATCBL3,CBL3): calcineurin B-like 3	LOC_Os12g40510.1: calcineurin B, putative, expressed
PZE-103073005	3	KD	GRMZM2G157825	GO:0050825 ice binding	AT5G46940.1: Plant invertase/pectin methylesterase inhibitor superfamily protein	LOC_Os12g40760.1: expressed protein
PZE-103073005	3	KD	GRMZM2G157873	GO:0004857 enzyme inhibitor activity	PF04043	LOC_Os12g40750.1: pectinesterase inhibitor domain containing protein, putative, expressed
PZE-103077500	3	RN	GRMZM2G018593		AT4G12600.2: Ribosomal protein L7Ae/L30e/S12e/Gadd45 family protein	LOC_Os03g13800.1: ribosomal protein L7Ae, putative, expressed
PZE-103077500	3	RN	GRMZM2G018372	GO:0006468 protein amino acid phosphorylation	AT1G18670.1(IBS1): Protein kinase superfamily protein	LOC_Os12g38860.1: transposon protein, putative, unclassified, expressed
PZE-103079879	3	EH/PH	GRMZM2G033653	GO:0006412 translation	AT3G17170.1(RFC3): Translation elongation factor EF1B/ribosomal protein S6 family protein	LOC_Os12g37610.1: ribosomal protein S6, putative, expressed
PZE-103079879	3	EH/PH	GRMZM2G033767	GO:0008152 metabolic process	AT4G01950.1(ATGPAT3,GPAT3): glycerol-3-phosphate acyltransferase 3	LOC_Os12g37600.1: glycerol-3-phosphate acyltransferase, putative, expressed
PZE-103079879	3	EH/PH	GRMZM2G102580	GO:0051082 unfolded protein binding	AT5G49510.1(PFD3): prefoldin 3	LOC_Os12g37590.1: prefoldin, putative, expressed
PZE-103095938	3	ED	AC214227.4_FG013	GO:0044281 small molecule metabolic process	AT5G27420.1(ATL31,CNI1): carbon/nitrogen insensitive 1	LOC_Os06g14650.1: zinc finger, C3HC4 type domain containing protein, expressed
PZE-103095938	3	ED	GRMZM2G468702	GO:0015979 photosynthesis	AT4G28660.2(PSB28): photosystem II reaction center PSB28 protein	LOC_Os01g71190.1: photosystem II reaction center PSB28 protein, chloroplast precursor, putative, expressed
PZE-103095938	3	ED	GRMZM2G035625	GO:0005622 intracellular	AT1G03840.1(MGP): C2H2 and C2HC zinc fingers superfamily protein	LOC_Os01g70870.1: ZOS1-23 - C2H2 zinc finger protein, expressed
PZE-103095938	3	ED	GRMZM2G428987		AT2G23610.1(ATMES3,MES3): methyl esterase 3	LOC_Os01g70860.1: esterase, putative, expressed
PZE-103100020	3	PH	GRMZM2G590792		AT4G10200.1: TTF-type zinc finger protein with HAT dimerisation domain	LOC_Os12g37830.1: transposon protein, putative, unclassified, expressed
PZE-103130760	3	RN	GRMZM5G846140	GO:0003723 RNA binding	AT3G08620.1: RNA-binding KH domain-containing protein	LOC_Os01g60260.2: KH domain containing protein, putative, expressed
PZE-103130832	3	RN	GRMZM2G350399		AT2G40815.1: Calcium-dependent lipid-binding (CaLB domain) family protein	LOC_Os01g47040.1: C2 domain containing protein, putative, expressed
PZE-103130832	3	RN	GRMZM2G350410		AT3G14730.1: Pentatricopeptide repeat (PPR) superfamily protein	LOC_Os01g60250.1: pentatricopeptide, putative, expressed
PZE-103130832	3	RN	GRMZM2G350399		AT2G40815.1: Calcium-dependent lipid-binding (CaLB domain) family protein	LOC_Os01g47040.1: C2 domain containing protein, putative, expressed
PZE-103130832	3	RN	GRMZM2G050089	GO:0055085 transmembrane transport	AT5G01990.1: Auxin efflux carrier family protein	LOC_Os01g60230.1: auxin efflux carrier component, putative, expressed
PZE-103131420	3	EL	GRMZM2G003385	GO:0006007 glucose catabolic process	AT3G08590.1: Phosphoglycerate mutase, 2,3-bisphosphoglycerate-independent	LOC_Os01g60190.1: 2,3-bisphosphoglycerate-independent phosphoglycerate mutase, putative, expressed
PZE-103131420	3	EL	GRMZM2G344630	GO:0016068 type I hypersensitivity	AT2G38640.1: Protein of unknown function (DUF567)	LOC_Os01g60170.1: DUF567 domain containing protein, putative, expressed
PZE-103132150	3	EH/PH	GRMZM2G069024	GO:0004553 hydrolase activity, hydrolyzing O-glycosyl compounds	AT1G02850.5(BGLU11): beta glucosidase 11	LOC_Os05g30250.1: Os5bglu19 - beta-glucosidase homologue, similar to G. max isohydroxyurate hydrolase, expressed
PZE-103132826	3	RN	GRMZM2G460860	GO:0006355 regulation of transcription, DNA-dependent	AT3G08640.1: Protein of unknown function (DUF3411)	LOC_Os01g59740.1: expressed protein
PZE-103132826	3	RN	GRMZM2G460866	GO:0003824 catalytic activity	AT3G56490.1(HINT1,HIT3): HIS triad family protein 3	LOC_Os03g20630.2: histidine triad family protein, putative, expressed
PZE-103132826	3	RN	GRMZM2G092474		AT4G11650.1(ATOSM34,OSM34): osmotin 34	LOC_Os12g43490.1: thaumatin, putative, expressed
PZE-103132826	3	RN	GRMZM2G024806		AT5G46170.1: F-box family protein	LOC_Os05g41130.1: OsFBX168 - F-box domain containing protein, expressed
PZE-103132826	3	RN	GRMZM2G024992		AT5G17910.1:	LOC_Os01g59670.1: expressed protein
PZE-103132991	3	RN	GRMZM2G069511		AT2G27080.1: Late embryogenesis abundant (LEA) hydroxyproline-rich glycoprotein family	LOC_Os01g59680.1: NHL25, putative, expressed
PZE-103132991	3	RN	GRMZM2G069455		AT5G17910.1:	LOC_Os01g59670.1: expressed protein
PZE-103133167	3	KW	GRMZM2G036099	GO:0005509 calcium ion binding	AT3G56820.1:	LOC_Os01g59520.1: cupin, RmlC-type, putative, expressed
PZE-103133167	3	KW	GRMZM2G035820	GO:0006396 RNA processing	PF00636	AT4G37510.1: Ribonuclease III family protein
PZE-103133175	3	KW	GRMZM2G035709	GO:0055114 oxidation reduction	AT3G56840.1: FAD-dependent oxidoreductase family protein	LOC_Os01g59490.1: FAD dependent oxidoreductase domain containing protein, expressed
PZE-103148727	3	PH	GRMZM2G166759		AT1G53400.1: Ubiquitin domain-containing protein	LOC_Os09g17620.1: ubiquitin domain-containing protein 2, putative, expressed
PZE-103148727	3	PH	GRMZM2G335359		There was no annotated gene model found	There was no annotated gene model found
PZE-103148727	3	PH	GRMZM2G040298	GO:0003700 transcription factor activity	AT3G58710.2(ATWRKY69,WRKY69): WRKY DNA-binding protein 69	LOC_Os01g53040.1: WRKY14, expressed
PZE-103161091	3	EH/PH	GRMZM2G142207	GO:0004866 endopeptidase inhibitor activity	AT1G34300.1: lectin protein kinase family protein	LOC_Os01g47820.1: S-locus-like receptor protein kinase, putative, expressed
PZE-103161091	3	EH/PH	GRMZM2G327999	GO:0044281 small molecule metabolic process	AT3G22910.1: ATPase E1-E2 type family protein / haloacid dehalogenase-like hydrolase family protein	LOC_Os10g28240.1: calcium-transporting ATPase, plasma membrane-type, putative, expressed
PZE-103161091	3	EH/PH	GRMZM2G148796		AT3G15120.1: P-loop containing nucleoside triphosphate hydrolases superfamily protein	LOC_Os01g47800.1: AAA-type ATPase family protein, putative, expressed
PZE-103161091	3	EH/PH	GRMZM2G402088	GO:0005515 protein binding	AT3G15120.1: P-loop containing nucleoside triphosphate hydrolases superfamily protein	LOC_Os09g33980.1: bromodomain protein 103, putative, expressed
PZE-103169904	3	EH/PH	GRMZM2G327357	GO:0016773 phosphotransferase activity, alcohol group as acceptor	There was no annotated gene model found	LOC_Os01g44430.1: retrotransposon protein, putative, unclassified, expressed
PZE-103169904	3	EH/PH	GRMZM2G180825		AT4G25630.1(ATFIB2,FIB2): fibrillarin 2	LOC_Os05g08360.2: rRNA 2-O-methyltransferase fibrillarin 2, putative, expressed
PZE-103172732	3	KD	GRMZM2G057853		AT1G64350.1(SEH1H): Transducin/WD40 repeat-like superfamily protein	LOC_Os01g43250.1: WD domain, G-beta repeat domain containing protein, expressed
PZE-103172732	3	KD	GRMZM2G057955	GO:0003677 DNA binding	AT4G01060.1(CPL3,ETC3): CAPRICE-like MYB3	LOC_Os01g43230.2: expressed protein
PZE-103172732	3	KD	GRMZM2G058039	GO:0003676 nucleic acid binding	AT5G53180.1(ATPTB2,PTB2): polypyrimidine tract-binding protein 2	LOC_Os01g43170.1: polypyrimidine tract-binding protein, putative, expressed
SYN17867	3	ER	GRMZM2G162274	GO:0008236 serine-type peptidase activity	AT1G53530.1: Peptidase S24/S26A/S26B/S26C family protein	LOC_Os11g40500.1: OsSigP7 - Putative Type I Signal Peptidase homologue; employs a putative Ser/Lys catalytic dyad, expressed
SYN17867	3	ER	GRMZM2G162290		AT2G30990.1: Protein of unknown function (DUF688)	LOC_Os01g55410.1: expressed protein
SYN17867	3	ER	GRMZM2G162305		AT1G29195.1:	LOC_Os01g55370.1: expressed protein
SYN20910	3	ED	GRMZM2G156630	GO:0008152 metabolic process	AT3G20320.1(TGD2): trigalactosyldiacylglycerol2	LOC_Os01g74280.1: TGD2, putative, expressed
SYN34100	3	RN	GRMZM2G025572		No sequence homology found in the syntenic region	No sequence homology found in the syntenic region
SYN34419	3	ER	GRMZM2G045215	GO:0016788 hydrolase activity, acting on ester bonds	AT5G45670.1: GDSL-like Lipase/Acylhydrolase superfamily protein	LOC_Os05g44200.1: GDSL-like lipase/acylhydrolase, putative, expressed
SYN34419	3	ER	GRMZM2G045366	GO:0023052 signaling	AT3G58760.1: Integrin-linked protein kinase family	LOC_Os01g54480.1: serine/threonine protein kinase, putative, expressed
SYN37724	3	ER	GRMZM2G023952	GO:0009055 electron carrier activity	AT2G26170.1(CYP711A1,MAX1): cytochrome P450, family 711, subfamily A, polypeptide 1	LOC_Os01g50590.1: cytochrome P450, putative, expressed
SYN37724	3	ER	GRMZM2G158342	GO:0009055 electron carrier activity	AT4G12300.1(CYP706A4): cytochrome P450, family 706, subfamily A, polypeptide 4	LOC_Os01g50490.1: cytochrome P450, putative, expressed
SYN4977	3	ASI	GRMZM2G111666	GO:0045449 regulation of transcription	AT3G21330.1: basic helix-loop-helix (bHLH) DNA-binding superfamily protein	LOC_Os01g51140.2: helix-loop-helix DNA-binding domain containing protein, expressed
SYN4977	3	ASI	GRMZM2G111611	GO:0006886 intracellular protein transport	AT1G26670.1(ATVTI12,VTI12,VTI1B): Vesicle transport v-SNARE family protein	LOC_Os01g51120.1: vesicle transport v-SNARE protein, putative, expressed
SYN821	3	EL	GRMZM2G463525	GO:0008270 zinc ion binding	AT5G39660.1(CDF2): cycling DOF factor 2	LOC_Os01g17000.1: expressed protein
SYN821	3	EL	GRMZM5G840699	GO:0044281 small molecule metabolic process	AT5G04930.1(ALA1): aminophospholipid ATPase 1	LOC_Os01g17010.1: phospholipid-transporting ATPase, putative, expressed
SYN877	3	EL	GRMZM2G105085		AT3G20000.1(TOM40): translocase of the outer mitochondrial membrane 40	LOC_Os01g16910.1: outer mitochondrial membrane porin, putative, expressed
SYN877	3	EL	GRMZM2G404316	GO:0050826 response to freezing	No sequence homology found in the syntenic region	LOC_Os12g26690.1: expressed protein
SYN877	3	EL	GRMZM2G028721	GO:0023033 signaling pathway	AT1G08700.1(PS1): Presenilin-1	LOC_Os01g16930.1: presenilin, putative, expressed
SYN877	3	EL	GRMZM2G042147		No sequence homology found in the syntenic region	No sequence homology found in the syntenic region
SYN877	3	EL	GRMZM2G065466		No sequence homology found in the syntenic region	No sequence homology found in the syntenic region
PZA00332.3	4	PH	GRMZM2G702767		No sequence homology found in the syntenic region	No sequence homology found in the syntenic region
PZA00332.3	4	PH	GRMZM5G854210		No sequence homology found in the syntenic region	No sequence homology found in the syntenic region
PZA00332.3	4	PH	GRMZM2G149150	GO:0046983 protein dimerization activity	AT4G38900.2: Basic-leucine zipper (bZIP) transcription factor family protein	LOC_Os08g43090.1: bZIP family transcription factor, putative, expressed
PZE-104021510	4	EL	GRMZM2G007012	GO:0016758 transferase activity, transferring hexosyl groups	AT2G36800.1(DOGT1,UGT73C5): don-glucosyltransferase 1	LOC_Os10g09990.1: cytokinin-O-glucosyltransferase 3, putative, expressed
PZE-104021510	4	EL	GRMZM2G702367		No sequence homology found in the syntenic region	No sequence homology found in the syntenic region
PZE-104021510	4	EL	GRMZM2G307715		AT4G15630.1: Uncharacterised protein family (UPF0497)	LOC_Os11g42970.1: membrane associated DUF588 domain containing protein, putative, expressed
PZE-104021510	4	EL	GRMZM2G463167		AT1G05835.1: PHD finger protein	LOC_Os11g32070.1: expressed protein
PZE-104021510	4	EL	GRMZM2G162829	GO:0009405 pathogenesis	AT3G47570.1: Leucine-rich repeat protein kinase family protein	LOC_Os06g45630.1: expressed protein
PZE-104029384	4	ED	GRMZM2G138809		No sequence homology found in the syntenic region	LOC_Os08g04430.1: expressed protein
PZE-104029384	4	ED	GRMZM2G702406		No sequence homology found in the syntenic region	LOC_Os03g08400.1: retrotransposon protein, putative, unclassified, expressed
PZE-104030600	4	PH	GRMZM2G050118	GO:0031072 heat shock protein binding	AT1G08640.1(CJD1): Chloroplast J-like domain 1	LOC_Os08g03380.1: heat shock protein DnaJ, putative, expressed
PZE-104030600	4	PH	GRMZM2G351382		AT5G63320.1(NPX1): nuclear protein X1	LOC_Os02g38980.3: bromodomain domain containing protein, expressed
PZE-104030600	4	PH	GRMZM2G351373		AT4G16265.1(NRPB9B,NRPD9B,NRPE9B): RNA polymerases M/15 Kd subunit	LOC_Os12g16220.2: nmrA-like family domain containing protein, expressed
PZE-104065403	4	PH	GRMZM2G518963		No sequence homology found in the syntenic region	No sequence homology found in the syntenic region
PZE-104065461	4	EH	GRMZM2G160458		AT3G15460.1: Ribosomal RNA processing Brix domain protein	LOC_Os02g37870.1: Brix domain containing protein, putative, expressed
PZE-104066181	4	PH	GRMZM2G020409	GO:0005488 binding	AT5G10200.1: ARM-repeat/Tetratricopeptide repeat (TPR)-like protein	LOC_Os05g34820.1: expressed protein
PZE-104066181	4	PH	GRMZM2G020388		AT3G26570.1(ORF02,PHT2;1): phosphate transporter 2;1	LOC_Os02g38020.1: inorganic phosphate transporter 2-1, chloroplast precursor, putative, expressed
PZE-104066190	4	PH	GRMZM2G020201		AT5G63135.1:	LOC_Os02g38029.1: expressed protein
PZE-104080562	4	EL	GRMZM5G813343		There was no annotated gene model found	There was no annotated gene model found
PZE-104097780	4	KV	GRMZM2G054007		No sequence homology found in the syntenic region	No sequence homology found in the syntenic region
PZE-104097780	4	KV	GRMZM2G054012	GO:0006412 translation	AT4G29390.1: Ribosomal protein S30 family protein	LOC_Os06g07580.1: expressed protein
PZE-104097780	4	KV	GRMZM2G054076	GO:0009408 response to heat	AT1G80030.1: Molecular chaperone Hsp40/DnaJ family protein	LOC_Os02g56040.1: chaperone protein dnaJ, putative, expressed
PZE-104097780	4	KV	GRMZM2G054065		AT3G15900.1:	LOC_Os02g56030.1: expressed protein
PZE-104113825	4	PH	GRMZM2G451792	GO:0005524 ATP binding	AT1G15210.1(ATPDR7,PDR7): pleiotropic drug resistance 7	LOC_Os08g43120.1: Plant PDR ABC transporter associated domain containing protein, expressed
PZE-104114190	4	EH	GRMZM2G702773		No sequence homology found in the syntenic region	No sequence homology found in the syntenic region
PZE-104114190	4	EH	GRMZM2G379271		No sequence homology found in the syntenic region	No sequence homology found in the syntenic region
PZE-104114190	4	EH	AC191097.3_FG007	GO:0004519 endonuclease activity	AT4G25570.1(ACYB-2): Cytochrome b561/ferric reductase transmembrane protein family	LOC_Os08g01140.1: cytochrome b561, putative, expressed
PZE-104114190	4	EH	GRMZM2G079471		AT3G28670.1: oxidoreductase, zinc-binding dehydrogenase family protein	LOC_Os10g11110.1: expressed protein
PZE-104121927	4	ASI	GRMZM2G155253	GO:0044281 small molecule metabolic process	AT4G38970.1(FBA2): fructose-bisphosphate aldolase 2	LOC_Os11g07020.1: fructose-bisphospate aldolase isozyme, putative, expressed
PZE-104121927	4	ASI	AC214429.2_FG002		No sequence homology found in the syntenic region	No sequence homology found in the syntenic region
SYN25795	4	ER	GRMZM2G144501	GO:0006508 proteolysis	AT5G40200.1(DegP9): DegP protease 9	LOC_Os02g50880.1: OsDegp3 - Putative Deg protease homologue, expressed
SYN25795	4	ER	GRMZM2G001953	GO:0023052 signaling	AT5G62880.1(ARAC10,ATRAC10,ATROP11,RAC10): RAC-like 10	LOC_Os02g50860.1: ras-related protein, putative, expressed
SYN28854	4	EL	GRMZM2G460360		No sequence homology found in the syntenic region	LOC_Os02g41610.1: expressed protein
SYN9008	4	EH/PH	GRMZM2G374302	GO:0008295 spermidine biosynthetic process	AT2G16500.1(ADC1,ARGDC,ARGDC1,SPE1): arginine decarboxylase 1	LOC_Os04g01690.1: pyridoxal-dependent decarboxylase protein, putative, expressed
SYN9008	4	EH/PH	AC217901.3_FG004	GO:0023033 signaling pathway	No sequence homology found in the syntenic region	No sequence homology found in the syntenic region
PZE-105014039	5	EH/PH	GRMZM2G380889	GO:0006508 proteolysis	AT3G08970.1(ATERDJ3A,TMS1): DNAJ heat shock N-terminal domain-containing protein	LOC_Os03g18200.1: heat shock protein DnaJ, putative, expressed
PZE-105014039	5	EH/PH	GRMZM2G084130	GO:0008270 zinc ion binding	AT1G07640.2(OBP2): Dof-type zinc finger DNA-binding family protein	LOC_Os03g55610.1: dof zinc finger domain containing protein, putative, expressed
PZE-105014039	5	EH/PH	GRMZM2G171435	GO:0006468 protein amino acid phosphorylation	AT4G33950.1(ATOST1,OST1,P44,SNRK2-6,SNRK2.6,SRK2E): Protein kinase superfamily protein	LOC_Os03g55600.1: CAMK_CAMK_like.22 - CAMK includes calcium/calmodulin depedent protein kinases, expressed
PZE-105014039	5	EH/PH	GRMZM2G171468		AT2G03500.1: Homeodomain-like superfamily protein	LOC_Os03g55590.1: MYB family transcription factor, putative, expressed
PZE-105014039	5	EH/PH	GRMZM2G171588		AT3G19080.1: SWIB complex BAF60b domain-containing protein	LOC_Os03g55570.1: upstream activation factor subunit spp27, putative, expressed
PZE-105016072	5	EH	GRMZM2G071970	GO:0030246 carbohydrate binding	AT5G60920.1(COB): COBRA-like extracellular glycosyl-phosphatidyl inositol-anchored protein family	LOC_Os05g32110.1: COBRA, putative, expressed
PZE-105016072	5	EH	GRMZM2G071745	GO:0020037 heme binding	AT1G26340.1(ATCB5-A,B5 #6,CB5-A): cytochrome B5 isoform A	LOC_Os05g01820.1: cytochrome b5-like Heme/Steroid binding domain containing protein, expressed
PZE-105016072	5	EH	GRMZM2G071620	GO:0006355 regulation of transcription, DNA-dependent	AT3G02310.1(AGL4,SEP2): K-box region and MADS-box transcription factor family protein	LOC_Os03g54170.1: OsMADS34 - MADS-box family gene with MIKCc type-box, expressed
PZE-105016072	5	EH	GRMZM2G553379	GO:0006355 regulation of transcription, DNA-dependent
PZE-105040202	5	EH/PH	GRMZM2G142266		PTHR19959	AT5G37590.1: Tetratricopeptide repeat (TPR)-like superfamily protein
PZE-105040202	5	EH/PH	GRMZM2G005199		AT5G37590.1: Tetratricopeptide repeat (TPR)-like superfamily protein	LOC_Os04g20960.1: expressed protein
PZE-105042481	5	EH/PH	GRMZM2G311883	GO:0005488 binding	AT5G62600.1: ARM repeat superfamily protein	LOC_Os10g33770.1: importin-beta N-terminal domain containing protein, expressed
PZE-105042481	5	EH/PH	GRMZM5G854036		AT5G62600.1: ARM repeat superfamily protein	LOC_Os10g33770.1: importin-beta N-terminal domain containing protein, expressed
PZE-105048794	5	EL	GRMZM2G158252	GO:0016310 phosphorylation	AT5G35750.1(AHK2,HK2): histidine kinase 2	LOC_Os10g21810.1: histidine kinase, putative, expressed
PZE-105048794	5	EL	GRMZM2G136901	GO:0016020 membrane	AT2G28370.1: Uncharacterised protein family (UPF0497)	LOC_Os10g20250.1: membrane associated DUF588 domain containing protein, putative, expressed
PZE-105051765	5	DTP	GRMZM5G895933		AT4G19040.2(EDR2): ENHANCED DISEASE RESISTANCE 2	LOC_Os10g31770.1: START domain containing protein, expressed
PZE-105058889	5	ER	GRMZM2G115939	GO:0043687 post-translational protein modification	AT4G36800.1(RCE1): RUB1 conjugating enzyme 1	LOC_Os10g11260.1: ubiquitin-conjugating enzyme, putative, expressed
PZE-105058889	5	ER	GRMZM2G116034	GO:0005524 ATP binding	AT3G13920.1(EIF4A1,RH4,TIF4A1): eukaryotic translation initiation factor 4A1	LOC_Os02g05330.1: DEAD-box ATP-dependent RNA helicase, putative, expressed
PZE-105058889	5	ER	GRMZM2G116586	GO:0008152 metabolic process	AT5G52560.1(ATUSP,USP): UDP-sugar pyrophosphorylase	LOC_Os06g48760.1: UTP--glucose-1-phosphate uridylyltransferase, putative, expressed
PZE-105060466	5	PH	GRMZM2G098793	GO:0016757 transferase activity, transferring glycosyl groups	AT3G18180.1: Glycosyltransferase family 61 protein	LOC_Os06g49320.1: glycosyltransferase, putative, expressed
PZE-105060466	5	PH	GRMZM2G133262	GO:0006355 regulation of transcription, DNA-dependent	AT1G67710.1(ARR11): response regulator 11	LOC_Os01g67770.1: two-component response regulator, putative, expressed
PZE-105063667	5	ER	GRMZM2G132331	GO:0016788 hydrolase activity, acting on ester bonds	AT5G55050.1: GDSL-like Lipase/Acylhydrolase superfamily protein	LOC_Os06g50940.1: GDSL-like lipase/acylhydrolase, putative, expressed
PZE-105063667	5	ER	GRMZM2G132324		AT4G05160.1: AMP-dependent synthetase and ligase family protein	LOC_Os06g11070.1: expressed protein
PZE-105063667	5	ER	GRMZM2G432975		No sequence homology found in the syntenic region	No sequence homology found in the syntenic region
PZE-105064348	5	KW	AC206634.3_FG004	GO:0023052 signaling	AT5G47200.1(ATRAB1A,ATRABD2B,RAB1A): RAB GTPase homolog 1A	LOC_Os01g08450.1: ras-related protein, putative, expressed
PZE-105064348	5	KW	GRMZM2G145112	GO:0050826 response to freezing	No sequence homology found in the syntenic region	LOC_Os06g51240.1: expressed protein
PZE-105064348	5	KW	GRMZM2G145088	GO:0005509 calcium ion binding	AT1G21630.1: Calcium-binding EF hand family protein	LOC_Os06g51250.1: EF hand family protein, putative, expressed
PZE-105064348	5	KW	GRMZM2G145041	GO:0003677 DNA binding	AT5G37260.1(CIR1,RVE2): Homeodomain-like superfamily protein	LOC_Os06g51260.1: MYB family transcription factor, putative, expressed
PZE-105075756	5	ASI	GRMZM5G844046	GO:0050826 response to freezing	No sequence homology found in the syntenic region	No sequence homology found in the syntenic region
PZE-105075756	5	ASI	AC206519.2_FG002		No sequence homology found in the syntenic region	No sequence homology found in the syntenic region
PZE-105078447	5	DTS	GRMZM2G115280		AT4G29900.1(ACA10,ATACA10,CIF1): autoinhibited Ca(2+)-ATPase 10	LOC_Os02g08018.1: calcium-transporting ATPase 9, plasma membrane-type, putative, expressed
PZE-105080129	5	DTP	GRMZM2G174785	GO:0003723 RNA binding	AT5G25060.1: RNA recognition motif (RRM)-containing protein	LOC_Os02g08360.1: RNA recognition motif, putative, expressed
PZE-105102825	5	DTT	GRMZM2G362312		AT5G11970.1: Protein of unknown function (DUF3511)	LOC_Os02g13060.1: expressed protein
PZE-105110003	5	EH/PH	GRMZM5G861959		AT1G80680.1(MOS3,NUP96,PRE,SAR3): SUPPRESSOR OF AUXIN RESISTANCE 3	LOC_Os03g07580.1: OsNucAP1 - Putative Nucleoporin Autopeptidase homologue, expressed
PZE-105110003	5	EH/PH	GRMZM5G875456	GO:0050826 response to freezing	AT2G46760.1: D-arabinono-1,4-lactone oxidase family protein	LOC_Os03g36530.1: FAD-binding and arabino-lactone oxidase domains containing protein, putative, expressed
PZE-105120258	5	PH	GRMZM2G040481	GO:0030528 transcription regulator activity	AT5G65100.1: Ethylene insensitive 3 family protein	LOC_Os02g36510.1: ethylene-insensitive 3, putative, expressed
PZE-105120258	5	PH	GRMZM2G040511	GO:0006468 protein amino acid phosphorylation	AT5G64940.1(ATATH13,ATH13,ATOSA1,OSA1): ABC2 homolog 13	LOC_Os02g36570.1: ABC1 family domain containing protein, putative, expressed
PZE-105136417	5	KV	GRMZM2G466044	GO:0050825 ice binding	AT4G17500.1(ATERF-1,ERF-1): ethylene responsive element binding factor 1	LOC_Os02g43790.1: ethylene-responsive transcription factor, putative, expressed
PZE-105151612	5	KV	GRMZM2G009506	GO:0006468 protein amino acid phosphorylation	AT4G23180.1(CRK10,RLK4): cysteine-rich RLK (RECEPTOR-like protein kinase) 10	LOC_Os02g48080.1: cysteine-rich receptor-like protein kinase 7 precursor, putative, expressed
PZE-105151612	5	KV	GRMZM2G009426		AT3G18050.1:	LOC_Os02g48094.1: expressed protein
PZE-105151612	5	KV	GRMZM2G315176	GO:0005524 ATP binding	AT2G01440.1: DEAD/DEAH box RNA helicase family protein	LOC_Os02g48100.1: DEAD-box ATP-dependent RNA helicase, putative, expressed
PZE-105154136	5	EL	AC226203.1_FG002	GO:0006355 regulation of transcription, DNA-dependent	No sequence homology found in the syntenic region	No sequence homology found in the syntenic region
PZE-105154136	5	EL	GRMZM5G837108	GO:0005743 mitochondrial inner membrane	AT4G28390.1(AAC3,ATAAC3): ADP/ATP carrier 3	LOC_Os02g48720.2: mitochondrial carrier protein, putative, expressed
PZE-105154164	5	EH	GRMZM2G085049	GO:0005094 Rho GDP-dissociation inhibitor activity	AT3G07880.1(SCN1): Immunoglobulin E-set superfamily protein	LOC_Os02g48730.1: rho GDP-dissociation inhibitor 1, putative, expressed
PZE-105154164	5	EH	GRMZM2G382341	GO:0003779 actin binding	AT5G35700.1(FIM2): fimbrin-like protein 2	LOC_Os02g48740.1: fimbrin-like protein 2, putative, expressed
PZE-105154164	5	EH	GRMZM2G531719		No sequence homology found in the syntenic region	No sequence homology found in the syntenic region
PZE-105154164	5	EH	GRMZM2G382345	GO:0005515 protein binding	AT1G12060.1(ATBAG5,BAG5): BCL-2-associated athanogene 5	LOC_Os02g48780.1: IQ calmodulin-binding and BAG domain containing protein, putative, expressed
PZE-105154164	5	EH	GRMZM2G045544	GO:0008270 zinc ion binding	AT3G20280.2: RING/FYVE/PHD zinc finger superfamily protein	LOC_Os02g48810.1: PHD-finger family protein, expressed
PZE-105154164	5	EH	GRMZM2G045404	GO:0004725 protein tyrosine phosphatase activity	AT2G04550.1(DSPTP1E,IBR5): indole-3-butyric acid response 5	LOC_Os02g48840.1: dual specificity protein phosphatase, putative, expressed
PZE-105154164	5	EH	GRMZM5G848822	GO:0004190 aspartic-type endopeptidase activity	AT5G10770.1: Eukaryotic aspartyl protease family protein	LOC_Os02g48860.1: aspartic proteinase nepenthesin-2 precursor, putative, expressed
PZE-105159055	5	PH	GRMZM2G376103	GO:0005184 neuropeptide hormone activity	No sequence homology found in the syntenic region	No sequence homology found in the syntenic region
PZE-105159055	5	PH	GRMZM2G376105	GO:0005184 neuropeptide hormone activity	No sequence homology found in the syntenic region	LOC_Os02g50400.1: expressed protein
PZE-105159055	5	PH	GRMZM2G151204	GO:0016567 protein ubiquitination	AT1G66160.1(ATCMPG1,CMPG1): CYS, MET, PRO, and GLY protein 1	LOC_Os02g50460.1: immediate-early fungal elicitor protein CMPG1, putative, expressed
PZE-105159055	5	PH	GRMZM2G151223	GO:0016310 phosphorylation	AT2G01830.2(AHK4,ATCRE1,CRE1,WOL,WOL1): CHASE domain containing histidine kinase protein	LOC_Os02g50480.1: histidine kinase, putative, expressed
PZE-105159055	5	PH	GRMZM2G151257	GO:0004553 hydrolase activity, hydrolyzing O-glycosyl compounds	AT2G32990.1(AtGH9B8,GH9B8): glycosyl hydrolase 9B8	LOC_Os02g50490.1: endoglucanase, putative, expressed
PZE-105159055	5	PH	GRMZM5G870253	GO:0005525 GTP binding	AT1G59610.1(ADL3,CF1,DL3,DRP2B): dynamin-like 3	LOC_Os02g50550.1: dynamin, putative, expressed
PZE-105159055	5	PH	GRMZM2G163325	GO:0005525 GTP binding	AT1G59610.1(ADL3,CF1,DL3,DRP2B): dynamin-like 3	LOC_Os02g50550.1: dynamin, putative, expressed
SYN14923	5	ER	GRMZM2G341957		AT1G49000.1:	LOC_Os02g48150.1: expressed protein
SYN14923	5	ER	GRMZM2G079352	GO:0003824 catalytic activity	AT3G03380.1(DegP7): DegP protease 7	No sequence homology found in the syntenic region
SYN14923	5	ER	GRMZM2G475349		AT3G03380.1(DegP7): DegP protease 7	No sequence homology found in the syntenic region
SYN2294	5	EH/PH	GRMZM2G178753	GO:0031177 phosphopantetheine binding	AT3G47570.1: Leucine-rich repeat protein kinase family protein	LOC_Os01g05870.1: receptor kinase, putative, expressed
SYN2294	5	EH/PH	GRMZM2G178767	GO:0006355 regulation of transcription, DNA-dependent	AT5G60200.1(TMO6): TARGET OF MONOPTEROS 6	LOC_Os03g38870.1: dof zinc finger domain containing protein, putative, expressed
SYN2294	5	EH/PH	GRMZM2G425910		AT2G24960.1:	LOC_Os07g34550.1: retrotransposon protein, putative, unclassified, expressed
SYN2359	5	RN	GRMZM2G004092		AT3G58650.1:	LOC_Os03g61620.2: expressed protein
SYN2359	5	RN	GRMZM2G004140	GO:0023033 signaling pathway	AT4G16100.1: Protein of unknown function (DUF789)	LOC_Os03g61580.1: expressed protein
SYN2359	5	RN	GRMZM2G325285	GO:0005515 protein binding	AT3G08530.1: Clathrin, heavy chain	LOC_Os11g01380.1: clathrin heavy chain, putative, expressed
SYN2359	5	RN	GRMZM2G023049	GO:0006629 lipid metabolic process	AT4G16070.1: Mono-/di-acylglycerol lipase, N-terminal;Lipase, class 3	LOC_Os03g61540.1: lipase class 3 family protein, putative, expressed
SYN2359	5	RN	GRMZM2G023081		AT1G14870.1(PCR2): PLANT CADMIUM RESISTANCE 2	LOC_Os03g61470.1: uncharacterized Cys-rich domain containing protein, putative, expressed
SYN2359	5	RN	GRMZM2G325477		AT1G14870.1(PCR2): PLANT CADMIUM RESISTANCE 2	LOC_Os03g61470.1: uncharacterized Cys-rich domain containing protein, putative, expressed
SYN33753	5	ER	GRMZM2G144008	GO:0006355 regulation of transcription, DNA-dependent	AT1G07410.1(ATRAB-A2B,ATRABA2B,RAB-A2B,RABA2b): RAB GTPase homolog A2B	LOC_Os03g60870.1: ras-related protein, putative, expressed
SYN33753	5	ER	GRMZM2G144020	GO:0005488 binding	AT3G09350.1(Fes1A): Fes1A	LOC_Os03g60780.1: armadillo/beta-catenin-like repeat containing protein, expressed
SYN33753	5	ER	GRMZM2G144024		AT5G02220.1:	LOC_Os03g60760.1: expressed protein
SYN33753	5	ER	GRMZM2G445169	GO:0071669 plant-type cell wall organization or biogenesis	AT2G39700.1(ATEXP4,ATEXPA4,ATHEXP ALPHA 1.6,EXPA4): expansin A4	LOC_Os03g60720.1: expansin precursor, putative, expressed
SYN33753	5	ER	AC211477.3_FG021		No sequence homology found in the syntenic region	LOC_Os01g24840.1: conserved hypothetical protein
SYN33753	5	ER	GRMZM5G808292		No sequence homology found in the syntenic region	No sequence homology found in the syntenic region
SYN33753	5	ER	GRMZM2G144059		AT2G39630.1: Nucleotide-diphospho-sugar transferases superfamily protein	LOC_Os03g60700.1: dolichyl-phosphate beta-glycosyltransferase, putative, expressed
SYN33753	5	ER	GRMZM2G144071		AT4G21065.1: Tetratricopeptide repeat (TPR)-like superfamily protein	LOC_Os03g60690.1: pentatricopeptide, putative, expressed
SYN33753	5	ER	GRMZM2G144109	GO:0003824 catalytic activity	AT2G28890.1(PLL4): poltergeist like 4	LOC_Os03g60650.1: protein phosphatase 2C, putative, expressed
SYN33753	5	ER	GRMZM2G144172	GO:0008270 zinc ion binding	AT3G55370.2(OBP3): OBF-binding protein 3	LOC_Os03g60630.1: dof zinc finger domain containing protein, putative, expressed
SYN33753	5	ER	GRMZM2G144188	GO:0008270 zinc ion binding	AT5G02460.1: Dof-type zinc finger DNA-binding family protein	LOC_Os03g60630.1: dof zinc finger domain containing protein, putative, expressed
SYN33753	5	ER	GRMZM2G003108		AT3G46450.1: SEC14 cytosolic factor family protein / phosphoglyceride transfer family protein	LOC_Os03g60610.1: SEC14 cytosolic factor family protein, putative, expressed
SYN33753	5	ER	GRMZM2G003068	GO:0008270 zinc ion binding	AT1G75560.1: zinc knuckle (CCHC-type) family protein	LOC_Os03g60600.1: zinc knuckle domain containing protein, expressed
SYN33753	5	ER	GRMZM2G002825	GO:0003779 actin binding	AT5G59890.1(ADF4,ATADF4): actin depolymerizing factor 4	LOC_Os04g46910.1: actin-depolymerizing factor, putative, expressed
SYN35364	5	RN	GRMZM2G121843		AT4G09550.1(ATGIP1,GIP1): AtGCP3 interacting protein 1	LOC_Os03g32150.1: expressed protein
SYN35364	5	RN	GRMZM2G121851		AT4G25800.1: Calmodulin-binding protein	LOC_Os03g32160.1: calmodulin binding protein, putative, expressed
SYN35364	5	RN	GRMZM2G420823	GO:0055085 transmembrane transport	AT5G62890.1: Xanthine/uracil permease family protein	LOC_Os03g60880.1: nucleobase-ascorbate transporter, putative, expressed
SYN35364	5	RN	AC212728.3_FG001	GO:0004867 serine-type endopeptidase inhibitor activity	No sequence homology found in the syntenic region	AC212728.3_FG001
SYN35364	5	RN	GRMZM2G085301	GO:0055085 transmembrane transport	AT5G59250.1: Major facilitator superfamily protein	LOC_Os03g60820.1: transporter, major facilitator superfamily domain containing protein, expressed
SYN35364	5	RN	GRMZM2G085320	GO:0016491 oxidoreductase activity	AT5G60335.1: Thioesterase superfamily protein	LOC_Os05g09370.3: kinase, pfkB family, putative, expressed
SYN35364	5	RN	GRMZM2G085336	GO:0006412 translation	AT5G55140.1: ribosomal protein L30 family protein	LOC_Os08g01859.1: ribosomal protein L30 containing protein, expressed
SYN35364	5	RN	GRMZM2G085460		AT5G62890.1: Xanthine/uracil permease family protein	LOC_Os03g60880.1: nucleobase-ascorbate transporter, putative, expressed
SYN35364	5	RN	GRMZM2G701279		No sequence homology found in the syntenic region	No sequence homology found in the syntenic region
SYN35844	5	RN	GRMZM2G053236	GO:0006508 proteolysis	AT5G23140.1(CLPP2,NCLPP7): nuclear-encoded CLP protease P7	LOC_Os02g42290.1: OsClp3 - Putative Clp protease homologue, expressed
SYN35844	5	RN	GRMZM5G828302	GO:0043687 post-translational protein modification	AT5G25760.1(PEX4,UBC21): peroxin4	LOC_Os02g42314.2: ubiquitin-conjugating enzyme, putative, expressed
SYN35856	5	ED	GRMZM5G841914	GO:0006355 regulation of transcription, DNA-dependent	AT5G23200.1:	LOC_Os02g42300.1: expressed protein
SYN35856	5	ED	GRMZM2G393673	GO:0006508 proteolysis	AT5G23210.1(SCPL34): serine carboxypeptidase-like 34	LOC_Os02g42310.1: OsSCP8 - Putative Serine Carboxypeptidase homologue, expressed
SYN35856	5	ED	AC208516.2_FG008		No sequence homology found in the syntenic region	No sequence homology found in the syntenic region
PHM11985.27	6	EH/PH	GRMZM2G117507	GO:0015031 protein transport	AT2G44100.1(AT-GDI1,ATGDI1,GDI1): guanosine nucleotide diphosphate dissociation inhibitor 1	LOC_Os05g23860.1: rab GDP dissociation inhibitor alpha, putative, expressed
PHM11985.27	6	EH/PH	GRMZM2G108773		No sequence homology found in the syntenic region	No sequence homology found in the syntenic region
PHM11985.27	6	EH/PH	GRMZM2G066029		There was no annotated gene model found	There was no annotated gene model found
PHM11985.27	6	EH/PH	GRMZM2G126302		AT3G57500.1:	There was no annotated gene model found
PHM11985.27	6	EH/PH	GRMZM2G425230		There was no annotated gene model found	LOC_Os05g34500.1: expressed protein
PHM11985.27	6	EH/PH	GRMZM2G147961		AT4G12760.1:	LOC_Os05g34480.1: expressed protein
PHM11985.27	6	EH/PH	GRMZM5G881803	GO:0016021 integral to membrane	AT4G02600.1(ATMLO1,MLO1): Seven transmembrane MLO family protein	LOC_Os01g66510.1: MLO domain containing protein, putative, expressed
PUT-163a-4730452-2140	6	ED	GRMZM2G442170		AT3G51280.1: Tetratricopeptide repeat (TPR)-like superfamily protein	LOC_Os08g03620.1: tetratricopeptide repeat domain containing protein, expressed
PUT-163a-4730452-2140	6	ED	GRMZM2G066293		T1G30540.1: Actin-like ATPase superfamily protein	LOC_Os09g04800.1: ATPase BadF/BadG/BcrA/BcrD type, putative, expressed
PUT-163a-4730452-2140	6	ED	GRMZM2G066400		AT2G34730.1: myosin heavy chain-related	LOC_Os09g04810.1: myosin heavy chain-related, putative, expressed
PUT-163a-4730452-2140	6	ED	GRMZM2G066426	GO:0008152 metabolic process	AT1G30520.1(AAE14): acyl-activating enzyme 14	LOC_Os08g03630.1: acyl-activating enzyme 14, putative, expressed
PUT-163a-4730452-2140	6	ED	GRMZM2G066460	GO:0006414 translational elongation	AT2G40010.1: Ribosomal protein L10 family protein	LOC_Os08g03640.1: 60S acidic ribosomal protein P0, putative, expressed
PZE-106000325	6	PH	GRMZM2G358540		AT3G44220.1: Late embryogenesis abundant (LEA) hydroxyproline-rich glycoprotein family	LOC_Os08g01220.1: harpin-induced protein 1 domain containing protein, expressed
PZE-106000325	6	PH	GRMZM2G003669		AT3G18690.1(MKS1): MAP kinase substrate 1	LOC_Os08g01260.1: VQ domain containing protein, putative, expressed
PZE-106000372	6	PH	GRMZM2G031958		AT4G22660.1: F-box family protein with a domain of unknown function (DUF295)	LOC_Os07g31680.1: OsFBL38 - F-box domain and LRR containing protein, expressed
PZE-106066563	6	PH	GRMZM2G443881	GO:0003917 DNA topoisomerase type I activity	AT4G31210.1: DNA topoisomerase, type IA, core	LOC_Os06g16980.2: DNA topoisomerase I family protein, expressed
PZE-106066563	6	PH	GRMZM2G172787	GO:0003917 DNA topoisomerase type I activity	AT4G31210.1: DNA topoisomerase, type IA, core	LOC_Os06g16980.2: DNA topoisomerase I family protein, expressed
PZE-106066563	6	PH	GRMZM5G852028		No sequence homology found in the syntenic region	No sequence homology found in the syntenic region
PZE-106066805	6	EH/PH	GRMZM2G018823		AT5G08120.1(MPB2C): movement protein binding protein 2C	LOC_Os06g17440.1: microtubule-associated protein, putative, expressed
PZE-106066805	6	EH/PH	GRMZM2G095895	GO:0050825 ice binding	There was no annotated gene model found	There was no annotated gene model found
PZE-106067224	6	EH/PH	GRMZM2G114801		AT5G47740.1: Adenine nucleotide alpha hydrolases-like superfamily protein	LOC_Os06g18820.1: serine threonine kinase, putative, expressed
PZE-106067224	6	EH/PH	GRMZM2G036564		AT4G11000.1: Ankyrin repeat family protein	LOC_Os06g18900.1: cadmium tolerance factor, putative, expressed
PZE-106094124	6	EH/PH	GRMZM2G000816	GO:0055085 transmembrane transport	AT3G59310.1: Eukaryotic protein of unknown function (DUF914)	LOC_Os05g37200.1: solute carrier family 35 member F2, putative, expressed
PZE-106094124	6	EH/PH	GRMZM5G834076		No sequence homology found in the syntenic region	No sequence homology found in the syntenic region
PZE-106094124	6	EH/PH	GRMZM2G171139	GO:0009055 electron carrier activity	AT2G27690.1(CYP94C1): cytochrome P450, family 94, subfamily C, polypeptide 1	LOC_Os05g37250.1: cytochrome P450, putative, expressed
SYN24802	6	KD	GRMZM2G168096	GO:0004386 helicase activity	AT3G54280.1(ATBTAF1,BTAF1,CHA16,CHR16,RGD3): DNA binding;ATP binding;nucleic acid binding;binding;helicases;ATP binding;DNA binding;helicases	LOC_Os02g06592.1: SNF2 family N-terminal domain containing protein, expressed
SYN26073	6	EH/PH	GRMZM2G322220	GO:0005215 transporter activity	AT1G68570.1: Major facilitator superfamily protein	LOC_Os05g33960.1: peptide transporter PTR2, putative, expressed
SYN26073	6	EH/PH	GRMZM2G026523	GO:0006835 dicarboxylic acid transport	AT1G68570.1: Major facilitator superfamily protein	LOC_Os05g34010.1: peptide transporter PTR2, putative, expressed
SYN26073	6	EH/PH	GRMZM2G167243		AT4G30720.1: FAD/NAD(P)-binding oxidoreductase family protein	LOC_Os05g34040.2: monooxygenase, putative, expressed
SYN26073	6	EH/PH	GRMZM5G891783	GO:0016491 oxidoreductase activity	AT4G30720.1: FAD/NAD(P)-binding oxidoreductase family protein	LOC_Os05g34040.1: monooxygenase, putative, expressed
SYN26073	6	EH/PH	GRMZM2G045236	GO:0046983 protein dimerization activity	AT2G40950.1(BZIP17): Basic-leucine zipper (bZIP) transcription factor family protein	LOC_Os05g34050.1: bZIP transcription factor domain containing protein, expressed
SYN29385	6	EH/PH	AC206274.3_FG008		No sequence homology found in the syntenic region	AT4G26555.1: FKBP-like peptidyl-prolyl cis-trans isomerase family protein
SYN29385	6	EH/PH	GRMZM2G032865		AT1G09812.1:	LOC_Os05g35230.1: expressed protein
SYN29385	6	EH/PH	GRMZM2G181206	GO:0016020 membrane	AT4G02900.1: ERD (early-responsive to dehydration stress) family protein	LOC_Os05g32720.1: early-responsive to dehydration protein-related, putative, expressed
SYN32129	6	EH/PH	GRMZM2G176651	GO:0005515 protein binding	AT1G03440.1: Leucine-rich repeat (LRR) family protein	LOC_Os05g33690.1: receptor-like protein kinase precursor, putative, expressed
PZA03723.2	7	KV	GRMZM2G160812		No sequence homology found in the syntenic region	No sequence homology found in the syntenic region
PZA03723.2	7	KV	GRMZM2G160816		No sequence homology found in the syntenic region	No sequence homology found in the syntenic region
PZE-107015089	7	ASI	AC148167.6_FG001		AT1G54460.1: TPX2 (targeting protein for Xklp2) protein family	LOC_Os07g08790.1: targeting protein for Xklp2, putative, expressed
PZE-107019079	7	PH	GRMZM2G019443	GO:0050825 ice binding	AT5G19790.1(RAP2.11): related to AP2 11	LOC_Os07g10410.1: AP2 domain containing protein, expressed
PZE-107019079	7	PH	GRMZM2G088469		AT5G18130.1:	LOC_Os03g59180.2: expressed protein
PZE-107023462	7	10KL	GRMZM2G177631	GO:0008270 zinc ion binding	AT5G64740.1(CESA6,E112,IXR2,PRC1): cellulose synthase 6	LOC_Os07g14850.1: CESA6 - cellulose synthase, expressed
PZE-107023669	7	PH	GRMZM2G147560	GO:0006810 transport	AT1G80830.1(ATNRAMP1,NRAMP1,PMIT1): natural resistance-associated macrophage protein 1	LOC_Os07g15370.1: metal transporter Nramp6, putative, expressed
PZE-107023993	7	PH	AC191534.3_FG003	GO:0008270 zinc ion binding	No sequence homology found in the syntenic region	No sequence homology found in the syntenic region
PZE-107023993	7	PH	GRMZM2G302778		AT1G72030.1: Acyl-CoA N-acyltransferases (NAT) superfamily protein	LOC_Os07g16130.1: acetyltransferase, GNAT family, putative, expressed
PZE-107023993	7	PH	GRMZM2G030809		No sequence homology found in the syntenic region	LOC_Os07g16150.1: expressed protein
PZE-107025475	7	KD	GRMZM2G344047	GO:0008234 cysteine-type peptidase activity	AT4G15880.1(ATESD4,ESD4): Cysteine proteinases superfamily protein	LOC_Os10g24954.1: ulp1 protease family, C-terminal catalytic domain containing protein, expressed
PZE-107025475	7	KD	GRMZM2G041288		No sequence homology found in the syntenic region	No sequence homology found in the syntenic region
PZE-107026778	7	KV	GRMZM2G109741		No sequence homology found in the syntenic region	LOC_Os02g34540.1: tetratricopeptide repeat containing protein, putative, expressed
PZE-107026778	7	KV	GRMZM2G109738	GO:0005515 protein binding	AT3G06190.1(ATBPM2,BPM2): BTB-POZ and MATH domain 2	LOC_Os06g45730.1: MBTB11 - Bric-a-Brac, Tramtrack, Broad Complex BTB domain with Meprin and TRAF Homology MATH domain, expressed
PZE-107034515	7	KD	GRMZM2G061996	GO:0008270 zinc ion binding	AT3G12270.1(ATPRMT3,PRMT3): protein arginine methyltransferase 3	LOC_Os07g44640.1: ZOS7-13 - C2H2 zinc finger protein, expressed
PZE-107034515	7	KD	GRMZM2G061702		AT4G35220.1: Cyclase family protein	LOC_Os09g02270.1: cyclase family protein, putative, expressed
PZE-107034602	7	EH/PH	GRMZM2G360688		AT4G26190.1: Haloacid dehalogenase-like hydrolase (HAD) superfamily protein	LOC_Os07g01850.1: NLI interacting factor-like phosphatase, putative, expressed
PZE-107034602	7	EH/PH	GRMZM2G061562		AT1G74160.1:	LOC_Os07g01860.1: expressed protein
PZE-107035060	7	EH/PH	GRMZM2G003711		No sequence homology found in the syntenic region	No sequence homology found in the syntenic region
PZE-107044072	7	10KL	GRMZM2G700063		There was no syntenic region found	There was no syntenic region found
PZE-107044072	7	10KL	GRMZM2G135256	GO:0016788 hydrolase activity, acting on ester bonds	AT3G27325.2: hydrolases, acting on ester bonds	LOC_Os09g09360.1: esterase/lipase/thioesterase, putative, expressed
PZE-107045512	7	EH/PH	GRMZM2G056501	GO:0005242 inward rectifier potassium channel activity	AT2G36060.1(MMZ3,UEV1C): MMS ZWEI homologue 3	LOC_Os09g12570.1: ubiquitin-conjugating enzyme, putative, expressed
PZE-107099144	7	ASI	GRMZM2G413030	GO:0048544 recognition of pollen	AT2G19130.1: S-locus lectin protein kinase family protein	LOC_Os10g20160.1: serine/threonine-protein kinase receptor precursor, putative, expressed
PZE-107101066	7	KD	GRMZM2G085670		AT1G02090.1(ATCSN7,COP15,CSN7,FUS5): Proteasome component (PCI) domain protein	LOC_Os07g30840.3: proteasome subunit, putative, expressed
PZE-107101066	7	KD	AC191735.3_FG009		No sequence homology found in the syntenic region	No sequence homology found in the syntenic region
PZE-107101066	7	KD	GRMZM2G135038	GO:0005524 ATP binding	PTHR23319	AT1G02120.1(VAD1): GRAM domain family protein
PZE-107101066	7	KD	GRMZM2G135029	GO:0044281 small molecule metabolic process	AT2G35660.1(CTF2A): FAD/NAD(P)-binding oxidoreductase family protein	LOC_Os07g30960.1: monooxygenase, putative, expressed
PZE-107101066	7	KD	GRMZM2G134797	GO:0044281 small molecule metabolic process	AT4G09320.1(NDPK1): Nucleoside diphosphate kinase family protein	LOC_Os07g30970.1: nucleoside diphosphate kinase, putative, expressed
PZE-107101066	7	KD	GRMZM2G434353	GO:0003899 DNA-directed RNA polymerase activity	AT4G35800.1(NRPB1,RNA_POL_II_LS,RNA_POL_II_LSRNA_POL_II_LS,RPB1): RNA polymerase II large subunit	LOC_Os06g13600.1: HEAT repeat family protein, putative, expressed
PZE-107101066	7	KD	GRMZM2G134716		AT3G58440.1: TRAF-like superfamily protein	LOC_Os10g33830.1: MATH domain containing protein, expressed
PZE-107101066	7	KD	GRMZM2G134711		AT1G23140.1: Calcium-dependent lipid-binding (CaLB domain) family protein	LOC_Os07g31720.1: GTPase activating protein, putative, expressed
PZE-107101504	7	EH/PH	GRMZM2G069928	GO:0008270 zinc ion binding	No sequence homology found in the syntenic region	GRMZM2G010640
PZE-107101504	7	EH/PH	GRMZM2G010640	GO:0055114 oxidation reduction	AT1G30870.1: Peroxidase superfamily protein	LOC_Os07g31610.1: peroxidase precursor, putative, expressed
PZE-107101504	7	EH/PH	GRMZM2G010714	GO:0016020 membrane	AT2G14530.1(TBL13): TRICHOME BIREFRINGENCE-LIKE 13	LOC_Os07g31550.1: powdery mildew resistant protein 5, putative, expressed
PZE-107101504	7	EH/PH	GRMZM2G313643	GO:0005515 protein binding	AT4G20140.1(GSO1): Leucine-rich repeat transmembrane protein kinase	LOC_Os07g31500.1: leucine-rich repeat receptor protein kinase EXS precursor, putative, expressed
PZE-107101504	7	EH/PH	GRMZM2G313672		AT4G20150.1:	LOC_Os07g31490.1: expressed protein
PZE-107101504	7	EH/PH	GRMZM2G172327	GO:0003677 DNA binding	AT3G12720.1(ATMYB67,ATY53,MYB67): myb domain protein 67	LOC_Os07g31470.1: MYB family transcription factor, putative, expressed
PZE-107106721	7	PH	GRMZM2G154574	GO:0005515 protein binding	AT4G04670.1: Met-10+ like family protein / kelch repeat-containing protein	LOC_Os07g33100.1: uncharacterized ACR, COG1590 family protein, expressed
PZE-107107154	7	PH	GRMZM2G075828	GO:0015297 antiporter activity	AT3G21690.1: MATE efflux family protein	LOC_Os03g37640.1: MATE efflux family protein, putative, expressed
PZE-107107154	7	PH	GRMZM2G075794		AT4G04745.1:	LOC_Os07g33320.1: expressed protein
PZE-107107154	7	PH	GRMZM2G127510	GO:0003676 nucleic acid binding	AT1G11650.2(ATRBP45B,RBP45B): RNA-binding (RRM/RBD/RNP motifs) family protein	LOC_Os07g33330.1: RNA recognition motif containing protein, putative, expressed
PZE-107107154	7	PH	GRMZM2G127499		No sequence homology found in the syntenic region	No sequence homology found in the syntenic region
PZE-107107154	7	PH	GRMZM2G429396		AT4G21870.1: HSP20-like chaperones superfamily protein	LOC_Os07g33350.2: hsp20/alpha crystallin family protein, putative, expressed
PZE-107134586	7	RN	GRMZM2G010142		AT5G03760.1(ATCSLA09,ATCSLA9,CSLA09,CSLA9,RAT4): Nucleotide-diphospho-sugar transferases superfamily protein	LOC_Os07g43710.1: CSLA7 - cellulose synthase-like family A; mannan synthase, expressed
PZE-107134586	7	RN	GRMZM5G866918		AT3G28970.1(AAR3): Domain of unknown function (DUF298)	LOC_Os07g43720.1: DCN1, putative, expressed
SYN17708	7	KV	GRMZM2G334165	GO:0006355 regulation of transcription, DNA-dependent	AT1G70740.1: Protein kinase superfamily protein	LOC_Os09g24330.1: TKL_IRAK_DUF26-lg.2 - DUF26 kinases have homology to DUF26 containing loci, expressed
SYN17708	7	KV	GRMZM2G003927	GO:0008270 zinc ion binding	AT3G23130.1(FLO10,FON1,SUP): C2H2 and C2HC zinc fingers superfamily protein	LOC_Os04g08600.1: ZOS4-05 - C2H2 zinc finger protein, expressed
SYN17917	7	KD	GRMZM2G061702		AT4G35220.1: Cyclase family protein	LOC_Os09g02270.1: cyclase family protein, putative, expressed
SYN18184	7	EH/PH	GRMZM2G081048	GO:0016491 oxidoreductase activity	AT5G48440.1: FAD-dependent oxidoreductase family protein	LOC_Os09g33900.1: FAD dependent oxidoreductase domain containing protein, expressed
SYN18184	7	EH/PH	GRMZM2G080871	GO:0006468 protein amino acid phosphorylation	AT5G12480.1(CPK7): calmodulin-domain protein kinase 7	LOC_Os09g33910.1: CAMK_CAMK_like.39 - CAMK includes calcium/calmodulin depedent protein kinases, expressed
SYN22616	7	EH/PH	GRMZM2G301536	GO:0003676 nucleic acid binding	AT2G43370.1: RNA-binding (RRM/RBD/RNP motifs) family protein	LOC_Os09g33870.1: RNA recognition motif containing protein, putative, expressed
SYN32828	7	RN	GRMZM2G420181		AT2G31270.1(ATCDT1A,CDT1,CDT1A): homolog of yeast CDT1 A	LOC_Os10g34820.1: CDT1B - Putative DNA replication initiation protein, expressed
SYN32828	7	RN	GRMZM2G120362	GO:0016491 oxidoreductase activity	AT4G20820.1: FAD-binding Berberine family protein	LOC_Os08g25490.1: berberine and berberine like domain containing protein, expressed
SYN32828	7	RN	GRMZM2G158021	GO:0005525 GTP binding	AT4G39520.1: GTP-binding protein-related	LOC_Os07g43470.1: GTP-binding protein, putative, expressed
SYN32828	7	RN	GRMZM2G459841		No sequence homology found in the syntenic region	LOC_Os07g43440.1: expressed protein
SYN32828	7	RN	GRMZM2G459820		AT2G35290.1:	LOC_Os07g43450.1: expressed protein
SYN32828	7	RN	GRMZM2G158130		No sequence homology found in the syntenic region	LOC_Os07g43430.1: expressed protein
SYN32828	7	RN	GRMZM2G445491		AT2G31270.1(ATCDT1A,CDT1,CDT1A): homolog of yeast CDT1 A	LOC_Os10g34820.1: CDT1B - Putative DNA replication initiation protein, expressed
SYN32828	7	RN	GRMZM2G143530	GO:0016491 oxidoreductase activity	AT4G20820.1: FAD-binding Berberine family protein	LOC_Os08g25490.1: berberine and berberine like domain containing protein, expressed
SYN32828	7	RN	GRMZM2G157781		No sequence homology found in the syntenic region	LOC_Os07g43480.1: expressed protein
SYN32828	7	RN	GRMZM2G124078	GO:0016491 oxidoreductase activity	No sequence homology found in the syntenic region	No sequence homology found in the syntenic region
SYN32828	7	RN	GRMZM2G106985		No sequence homology found in the syntenic region	LOC_Os07g43480.1: expressed protein
SYN34501	7	ASI	GRMZM5G814851	GO:0050825 ice binding	AT4G35780.1: ACT-like protein tyrosine kinase family protein	LOC_Os09g37230.1: protein kinase family protein, putative, expressed
SYN37414	7	RN	GRMZM2G327655		AT1G65030.1: Transducin/WD40 repeat-like superfamily protein	LOC_Os12g42150.1: WD domain, G-beta repeat domain containing protein, expressed
SYN37421	7	RN	GRMZM2G503990		No sequence homology found in the syntenic region	No sequence homology found in the syntenic region
SYN37421	7	RN	AC195147.3_FG008		No sequence homology found in the syntenic region	LOC_Os07g44010.1: expressed protein
SYN37421	7	RN	GRMZM2G039583		AT2G02370.1: SNARE associated Golgi protein family	LOC_Os07g44020.1: SNARE associated Golgi protein, putative, expressed
SYN37421	7	RN	GRMZM2G335738	GO:0023052 signaling	AT5G47520.1(AtRABA5a,RABA5a): RAB GTPase homolog A5A	LOC_Os07g44040.1: ras-related protein, putative, expressed
SYN37421	7	RN	GRMZM2G443121	GO:0023052 signaling	AT5G47520.1(AtRABA5a,RABA5a): RAB GTPase homolog A5A	LOC_Os07g44040.1: ras-related protein, putative, expressed
SYN37421	7	RN	GRMZM2G160983		AT3G49990.1:	LOC_Os07g44050.2: expressed protein
SYN37421	7	RN	AC195147.3_FG001	GO:0005515 protein binding	AT5G19000.1(ATBPM1,BPM1): BTB-POZ and MATH domain 1	LOC_Os08g41220.1: BTB/POZ domain containing protein, expressed
SYN37961	7	KD	GRMZM2G047954	GO:0005509 calcium ion binding	AT1G06680.1(OE23,OEE2,PSBP-1,PSII-P): photosystem II subunit P-1	LOC_Os07g04840.1: PsbP, putative, expressed
SYN37961	7	KD	GRMZM2G048172	GO:0050826 response to freezing	AT1G55860.1(UPL1): ubiquitin-protein ligase 1	No sequence homology found in the syntenic region
SYN37961	7	KD	GRMZM2G167892	GO:0005783 endoplasmic reticulum	AT3G10260.1: Reticulon family protein	LOC_Os07g04910.1: reticulon domain containing protein, putative, expressed
SYN37961	7	KD	GRMZM2G467977		No sequence homology found in the syntenic region	Rice best hit: LOC_Os04g54890.1: expressed protein
SYN4560	7	RN	GRMZM2G115637		No sequence homology found in the syntenic region	LOC_Os07g43480.1: expressed protein
SYN4560	7	RN	GRMZM2G700321	GO:0016491 oxidoreductase activity	AT5G44440.1: FAD-binding Berberine family protein	LOC_Os08g25490.1: berberine and berberine like domain containing protein, expressed
SYN4560	7	RN	AC195864.3_FG020		No sequence homology found in the syntenic region	No sequence homology found in the syntenic region
SYN4560	7	RN	GRMZM2G090414	GO:0006412 translation	AT5G39850.1: Ribosomal protein S4	LOC_Os03g05980.1: 40S ribosomal protein S9-2, putative, expressed
SYN4560	7	RN	AC195864.3_FG017		AT1G26900.1: Pentatricopeptide repeat (PPR) superfamily protein	LOC_Os08g38610.1: pentatricopeptide, putative, expressed
SYN4560	7	RN	GRMZM2G017145	GO:0045449 regulation of transcription	AT3G47640.1(PYE): basic helix-loop-helix (bHLH) DNA-binding superfamily protein	LOC_Os07g43530.1: helix-loop-helix DNA-binding domain containing protein, expressed
SYN4560	7	RN	GRMZM5G825512	GO:0005664 nuclear origin of replication recognition complex	AT1G26840.1(ATORC6,ORC6): origin recognition complex protein 6	LOC_Os07g43540.1: ORC6 - Putative origin recognition complex subunit 6, expressed
PUT-163a-71445680-3382	8	EH/PH	GRMZM2G155260	GO:0006468 protein amino acid phosphorylation	AT3G04690.1(ANX1): Malectin/receptor-like protein kinase family protein	LOC_Os05g20150.1: TKL_IRAK_CrRLK1L-1.11 - The CrRLK1L-1 subfamily has homology to the CrRLK1L homolog, expressed
PUT-163a-71445680-3382	8	EH/PH	GRMZM2G323545		No sequence homology found in the syntenic region	OC_Os11g28660.1: retrotransposon protein, putative, unclassified, expressed
PUT-163a-71445680-3382	8	EH/PH	GRMZM2G024730	GO:0008270 zinc ion binding	AT3G62330.1: Zinc knuckle (CCHC-type) family protein	LOC_Os01g14920.1: zinc knuckle family protein, putative, expressed
PZA01079.1	8	KD	GRMZM2G011031		AT3G49720.1:	LOC_Os01g05070.1: expressed protein
PZA01079.1	8	KD	GRMZM2G010929	GO:0006355 regulation of transcription, DNA-dependent	AT2G44920.2: Tetratricopeptide repeat (TPR)-like superfamily protein	LOC_Os01g05080.1: thylakoid lumenal protein, putative, expressed
PZA01079.1	8	KD	GRMZM2G010422		AT2G37680.1:	LOC_Os03g47550.1: expressed protein
PZA01079.1	8	KD	GRMZM2G010315	GO:0005515 protein binding	AT3G12380.1(ARP5,ATARP5): actin-related protein 5	LOC_Os05g01600.1: actin, putative, expressed
PZA03543.1	8	EH/PH	GRMZM2G089308	GO:0055114 oxidation reduction	AT4G21860.1(MSRB2): methionine sulfoxide reductase B 2	LOC_Os05g33510.1: peptide methionine sulfoxide reductase msrB, putative, expressed
PZA03543.1	8	EH/PH	GRMZM2G106459		AT5G18920.1: Cox19-like CHCH family protein	LOC_Os05g33514.2: expressed protein
PZA03608.1	8	EH/PH	GRMZM2G028134	GO:0044281 small molecule metabolic process	AT3G24450.1: Heavy metal transport/detoxification superfamily protein	LOC_Os01g41200.1: heavy metal-associated domain containing protein, expressed
PZE-108007013	8	EH/PH	GRMZM2G408294		No sequence homology found in the syntenic region	LOC_Os01g01400.1: expressed protein
PZE-108007013	8	EH/PH	GRMZM2G109627	GO:0003677 DNA binding	AT3G04070.1(anac047,NAC047): NAC domain containing protein 47	LOC_Os03g21060.1: No apical meristem protein, putative, expressed
PZE-108008327	8	DTT	GRMZM2G066057	GO:0045449 regulation of transcription	AT5G37800.1(ATRSL1,RSL1): RHD SIX-LIKE 1	LOC_Os01g02110.1: helix-loop-helix DNA-binding domain containing protein, expressed
PZE-108008327	8	DTT	GRMZM2G021614		AT1G18100.1(E12A11,MFT): PEBP (phosphatidylethanolamine-binding protein) family protein	LOC_Os01g02120.1: osMFT2 MFT-Like2 homologous to Mother of FT and TFL1 gene; contains Pfam profile PF01161: Phosphatidylethanolamine-binding protein, expressed
PZE-108008327	8	DTT	GRMZM2G382029	GO:0003677 DNA binding	AT3G47680.1: DNA binding	LOC_Os09g14260.1: transposon protein, putative, CACTA, En/Spm sub-class, expressed
PZE-108010908	8	EL	GRMZM2G088112	GO:0008270 zinc ion binding	AT1G68480.1(JAG): C2H2 and C2HC zinc fingers superfamily protein	LOC_Os01g03840.1: ZOS1-02 - C2H2 zinc finger protein, expressed
PZE-108010908	8	EL	GRMZM2G388574		AT5G65180.1: ENTH/VHS family protein	LOC_Os04g54420.1: protein of unknown function, DUF618 domain containing protein, expressed
PZE-108010908	8	EL	GRMZM2G175398		AT1G73850.1: Protein of unknown function (DUF1666)	LOC_Os08g40820.2: expressed protein
PZE-108012356	8	EH/PH	GRMZM2G153704	GO:0005576 extracellular region
PZE-108012356	8	EH/PH	GRMZM2G153240		AT1G68390.1: Core-2/I-branching beta-1,6-N-acetylglucosaminyltransferase family protein	LOC_Os01g04220.1: DNA binding protein, putative, expressed
PZE-108015468	8	KD	GRMZM2G316685	GO:0003676 nucleic acid binding	AT3G13570.1(SCL30A): SC35-like splicing factor 30A	LOC_Os04g52540.1: retrotransposon protein, putative, unclassified, expressed
PZE-108015468	8	KD	GRMZM2G165692	GO:0005488 binding	AT5G03070.1(IMPA-9): importin alpha isoform 9	LOC_Os01g06470.1: expressed protein
PZE-108015468	8	KD	AC217965.2_FG012		AT3G27750.1:	LOC_Os04g39970.1: vacuolar sorting protein 9 domain-containing protein, putative, expressed
PZE-108015468	8	KD	GRMZM2G155232	GO:0050825 ice binding	AT3G07990.1(SCPL27): serine carboxypeptidase-like 27	LOC_Os01g06490.1: OsSCP1 - Putative Serine Carboxypeptidase homologue, expressed
PZE-108024122	8	RN	GRMZM2G097805	GO:0006468 protein amino acid phosphorylation	AT1G53050.1: Protein kinase superfamily protein	LOC_Os01g10430.1: protein kinase family protein, putative, expressed
PZE-108024122	8	RN	GRMZM2G097878	GO:0006468 protein amino acid phosphorylation	AT5G58950.1: Protein kinase superfamily protein	LOC_Os01g10450.1: protein kinase domain containing protein, expressed
PZE-108024122	8	RN	GRMZM2G151909		AT1G28280.2: VQ motif-containing protein	LOC_Os01g54400.1: VQ domain containing protein, putative, expressed
PZE-108024122	8	RN	GRMZM2G450647		No sequence homology found in the syntenic region	LOC_Os06g49680.1: expressed protein
PZE-108026687	8	EH/PH	GRMZM2G154278	GO:0005681 spliceosomal complex	AT3G13200.1(EMB2769): Cwf15 / Cwc15 cell cycle control family protein	LOC_Os06g01700.1: CWC15 homolog A, putative, expressed
PZE-108026687	8	EH/PH	GRMZM2G453565	GO:0004553 hydrolase activity, hydrolyzing O-glycosyl compounds	AT4G11050.1(AtGH9C3,GH9C3): glycosyl hydrolase 9C3	LOC_Os01g12070.1: endoglucanase precursor, putative, expressed
PZE-108026687	8	EH/PH	GRMZM2G154221		AT3G61700.2: Plant protein 1589 of unknown function	LOC_Os01g12080.1: plant-specific domain TIGR01589 family protein, putative, expressed
PZE-108029461	8	EH/PH	GRMZM2G434252		No sequence homology found in the syntenic region	No sequence homology found in the syntenic region
PZE-108031718	8	DTP	GRMZM2G010061		AT2G26280.1(CID7): CTC-interacting domain 7	LOC_Os06g09890.1: smr domain containing protein, expressed
PZE-108031718	8	DTP	GRMZM2G010016		AT3G03280.1:	LOC_Os01g19880.1: expressed protein
PZE-108031718	8	DTP	GRMZM2G009894	GO:0006412 translation	AT3G06680.1: Ribosomal L29e protein family	LOC_Os01g19840.1: 60S ribosomal protein L29-2, putative, expressed
PZE-108031718	8	DTP	GRMZM2G009719	GO:0006950 response to stress	AT3G62550.1: Adenine nucleotide alpha hydrolases-like superfamily protein	LOC_Os01g19820.1: universal stress protein domain containing protein, putative, expressed
PZE-108031718	8	DTP	GRMZM2G078025		AT5G15450.1(APG6,CLPB-P,CLPB3): casein lytic proteinase B3	LOC_Os05g43280.1: MATH domain containing protein, expressed
PZE-108031718	8	DTP	GRMZM2G378054	GO:0008270 zinc ion binding	AT1G02610.1: RING/FYVE/PHD zinc finger superfamily protein	LOC_Os01g19800.1: zinc finger, C3HC4 type, putative, expressed
PZE-108032226	8	DTP	GRMZM2G121278	GO:0008150 biological_process	AT3G24130.1: Pectin lyase-like superfamily protein	LOC_Os01g19440.1: pectinesterase, putative, expressed
PZE-108032323	8	DTT	GRMZM2G328205	GO:0003676 nucleic acid binding	AT3G12410.1: Polynucleotidyl transferase, ribonuclease H-like superfamily protein	LOC_Os01g19430.1: 3-5 exonuclease domain-containing protein, putative, expressed
PZE-108032323	8	DTT	GRMZM2G027737		AT3G17120.1:	LOC_Os01g19410.3: expressed protein
PZE-108032323	8	DTT	AC191069.3_FG004	GO:0006334 nucleosome assembly	AT5G26800.1:	LOC_Os01g19400.1: expressed protein
PZE-108032323	8	DTT	GRMZM2G428612		AT1G43722.1:	LOC_Os11g33260.1: retrotransposon protein, putative, unclassified, expressed
PZE-108032323	8	DTT	GRMZM2G428628	GO:0016491 oxidoreductase activity	AT2G24580.1: FAD-dependent oxidoreductase family protein	LOC_Os01g21380.1: FAD dependent oxidoreductase domain containing protein, expressed
PZE-108033193	8	DTT	GRMZM2G001915	GO:0005743 mitochondrial inner membrane	AT5G15640.1: Mitochondrial substrate carrier family protein	LOC_Os01g22600.1: mitochondrial carrier protein, putative, expressed
PZE-108033725	8	DTP	GRMZM2G371670		AT3G05625.1: Tetratricopeptide repeat (TPR)-like superfamily protein	LOC_Os01g24090.1: TPR repeat, putative, expressed
PZE-108033742	8	DTP	GRMZM2G371651		No sequence homology found in the syntenic region	No sequence homology found in the syntenic region
PZE-108033742	8	DTP	GRMZM2G405592		No sequence homology found in the syntenic region	No sequence homology found in the syntenic region
PZE-108033742	8	DTP	GRMZM2G104390	GO:0008270 zinc ion binding	AT5G49300.1(GATA16): GATA transcription factor 16	LOC_Os01g24070.1: GATA zinc finger domain containing protein, expressed
PZE-108037116	8	DTT	GRMZM2G180488		There was no syntenic region found	There was no syntenic region found
PZE-108044182	8	EH/PH	GRMZM2G157153		AT3G27880.1: Protein of unknown function (DUF1645)	LOC_Os05g49350.1: DUF1645 domain containing protein, putative, expressed
PZE-108044182	8	EH/PH	GRMZM2G157156	GO:0006508 proteolysis	AT3G27925.1(Deg1,DEGP1): DegP protease 1	LOC_Os05g49380.1: OsDegp9 - Putative Deg protease homologue, expressed
PZE-108044852	8	EH	GRMZM2G075784		AT1G70590.1: F-box family protein	LOC_Os04g40030.1: OsFBO17 - F-box and other domain containing protein, expressed
PZE-108044852	8	EH	GRMZM2G075651		AT2G25605.1:	LOC_Os05g49910.1: expressed protein
PZE-108046915	8	EH/PH	AC189792.3_FG005		No sequence homology found in the syntenic region	No sequence homology found in the syntenic region
PZE-108047365	8	PH	GRMZM2G018142		AT3G24880.1: Helicase/SANT-associated, DNA binding protein	No sequence homology found in the syntenic region
PZE-108061221	8	EH/PH	GRMZM5G850595		No sequence homology found in the syntenic region	No sequence homology found in the syntenic region
PZE-108061221	8	EH/PH	GRMZM2G404237	GO:0044281 small molecule metabolic process	AT3G14400.1(UBP25): ubiquitin-specific protease 25	LOC_Os05g43480.1: ubiquitin carboxyl-terminal hydrolase domain containing protein, expressed
PZE-108070380	8	EH	GRMZM2G087426		AT1G54920.2:	LOC_Os11g05100.1: nucleolar GTPase, putative, expressed
PZE-108070380	8	EH	GRMZM2G060327	GO:0006511 ubiquitin-dependent protein catabolic process	AT3G14400.1(UBP25): ubiquitin-specific protease 25	LOC_Os05g43480.1: ubiquitin carboxyl-terminal hydrolase domain containing protein, expressed
PZE-108070380	8	EH	GRMZM2G060284	GO:0003702 RNA polymerase II transcription factor activity	AT1G75510.1: Transcription initiation factor IIF, beta subunit	LOC_Os05g43450.1: transcription initiation factor IIF beta subunit, putative, expressed
PZE-108071934	8	EH/PH	GRMZM2G179274		AT3G58630.1: sequence-specific DNA binding transcription factors	LOC_Os02g35690.2: transcription factor like protein, putative, expressed
PZE-108071934	8	EH/PH	GRMZM2G479987	GO:0020037 heme binding	No sequence homology found in the syntenic region	LOC_Os05g44190.1: expressed protein
PZE-108071934	8	EH/PH	GRMZM2G068943	GO:0005992 trehalose biosynthetic process	AT1G78580.1(ATTPS1,TPS1): trehalose-6-phosphate synthase	LOC_Os05g44210.1: trehalose-6-phosphate synthase, putative, expressed
PZE-108072761	8	EH/PH	GRMZM2G408989	GO:0046923 ER retention sequence binding	AT1G29330.1(AERD2,ATERD2,ERD2): ER lumen protein retaining receptor family protein	LOC_Os05g45310.1: ER lumen protein retaining receptor, putative, expressed
PZE-108072839	8	EH/PH	AC205471.4_FG007		AT4G21970.1: Protein of unknown function, DUF584	LOC_Os05g45450.1: DUF584 domain containing protein, putative, expressed
PZE-108072839	8	EH/PH	GRMZM5G861659	GO:0003723 RNA binding	AT3G02070.1: Cysteine proteinases superfamily protein	LOC_Os04g32970.1: OTU-like cysteine protease family protein, putative, expressed
PZE-108072839	8	EH/PH	GRMZM2G044866		AT1G28240.1: Protein of unknown function (DUF616)	LOC_Os05g45490.1: hydrolase, acting on carbon-nitrogen, putative, expressed
PZE-108072839	8	EH/PH	GRMZM2G044797		AT4G12540.1:	LOC_Os05g45580.1: expressed protein
PZE-108072839	8	EH/PH	GRMZM2G044771		AT5G19151.1:	LOC_Os05g45610.1: expressed protein
PZE-108072839	8	EH/PH	GRMZM2G044744	GO:0009250 glucan biosynthetic process	AT4G18240.1(ATSS4,SS4,SSIV): starch synthase 4	LOC_Os05g45720.1: starch synthase, putative, expressed
PZE-108074539	8	EH	GRMZM2G700655		No sequence homology found in the syntenic region	LOC_Os01g12890.1: expressed protein
PZE-108074539	8	EH	GRMZM2G165930		AT3G47680.1: DNA binding	LOC_Os08g08130.1: transposon protein, putative, Pong sub-class, expressed
PZE-108074539	8	EH	GRMZM5G834260		AT4G01670.1:	LOC_Os05g04830.1: expressed protein
PZE-108075114	8	EH/PH	GRMZM2G083292	GO:0009057 macromolecule catabolic process	AT1G02360.1: Chitinase family protein	LOC_Os01g18400.1: CHIT10 - Chitinase family protein precursor, expressed
PZE-108075114	8	EH/PH	GRMZM2G323415		AT3G17580.1:	LOC_Os01g18450.1: expressed protein
PZE-108075114	8	EH/PH	GRMZM2G002361		AT4G24880.1:	LOC_Os01g01130.1: snurportin-1, putative, expressed
PZE-108075114	8	EH/PH	GRMZM2G002427		AT4G05460.1: RNI-like superfamily protein	LOC_Os02g21240.1: OsFBX48 - F-box domain containing protein, expressed
PZE-108077734	8	EH/PH	AC219006.2_FG006	GO:0055085 transmembrane transport	AT3G11320.1: Nucleotide-sugar transporter family protein	LOC_Os05g03070.1: transporter, putative, expressed
PZE-108077734	8	EH/PH	AC219006.2_FG007	GO:0017111 nucleoside-triphosphatase activity	AT2G28560.1(ATRAD51B,RAD51B): DNA repair (Rad51) family protein	LOC_Os05g03050.1: DNA repair protein Rad51, putative, expressed
PZE-108082024	8	EH/PH	GRMZM2G064675		AT3G20430.1:	LOC_Os01g37842.1: expressed protein
PZE-108082024	8	EH/PH	GRMZM2G064767		AT4G26240.1:	LOC_Os01g37850.1: expressed protein
PZE-108082024	8	EH/PH	GRMZM5G866832		No sequence homology found in the syntenic region	No sequence homology found in the syntenic region
PZE-108082024	8	EH/PH	GRMZM2G064885		No sequence homology found in the syntenic region	No sequence homology found in the syntenic region
PZE-108082024	8	EH/PH	GRMZM2G554145		No sequence homology found in the syntenic region	No sequence homology found in the syntenic region
PZE-108082024	8	EH/PH	GRMZM5G896536		No sequence homology found in the syntenic region	No sequence homology found in the syntenic region
PZE-108082024	8	EH/PH	GRMZM2G120463		No sequence homology found in the syntenic region	No sequence homology found in the syntenic region
PZE-108082024	8	EH/PH	GRMZM2G050687		No sequence homology found in the syntenic region	No sequence homology found in the syntenic region
PZE-108083286	8	EH/PH	GRMZM2G116083		AT1G55160.2:	LOC_Os01g39780.1: expressed protein
PZE-108090522	8	EH/PH	GRMZM2G034025		AT5G24350.1:	LOC_Os12g13150.1: expressed protein
PZE-108119984	8	ASI	GRMZM2G169405		AT2G36145.1:	LOC_Os01g64270.1: expressed protein
PZE-108119984	8	ASI	GRMZM2G169412	GO:0023052 signaling	AT5G06140.1(ATSNX1,SNX1): sorting nexin 1	LOC_Os01g64280.1: sorting nexin 1, putative, expressed
PZE-108119984	8	ASI	GRMZM2G169398		AT3G52610.1:	LOC_Os01g64256.1: transposon protein, putative, Mutator sub-class, expressed
PZE-108119984	8	ASI	GRMZM2G169391		No sequence homology found in the syntenic region	LOC_Os01g64250.1: hemerythrin family protein, expressed
PZE-108119984	8	ASI	AC232238.2_FG008		No sequence homology found in the syntenic region	LOC_Os01g64250.1: hemerythrin family protein, expressed
PZE-108119984	8	ASI	GRMZM5G873917		No sequence homology found in the syntenic region	LOC_Os01g64180.2: expressed protein
SYN14132	8	EH/PH	GRMZM2G090928		AT4G01960.1:	LOC_Os05g04150.1: expressed protein
SYN17470	8	EH	GRMZM2G576804		No sequence homology found in the syntenic region	No sequence homology found in the syntenic region
SYN17470	8	EH	GRMZM2G136828		AT1G74700.1(NUZ,TRZ1): tRNAse Z1	LOC_Os02g12290.1: nuclear ribonuclease Z, putative, expressed
SYN17470	8	EH	GRMZM2G136887	GO:0006334 nucleosome assembly	AT1G49950.1(ATTRB1,TRB1): telomere repeat binding factor 1	LOC_Os01g40670.1: single myb histone, putative, expressed
SYN17470	8	EH	GRMZM5G848148		No sequence homology found in the syntenic region	No sequence homology found in the syntenic region
SYN20696	8	EH/PH	GRMZM2G356404		AT5G40270.1: HD domain-containing metal-dependent phosphohydrolase family protein	LOC_Os01g01920.2: HD domain containing protein 2, putative, expressed
SYN20696	8	EH/PH	GRMZM2G378040	GO:0003824 catalytic activity	AT5G40290.1: HD domain-containing metal-dependent phosphohydrolase family protein	LOC_Os01g01920.1: HD domain containing protein 2, putative, expressed
SYN20696	8	EH/PH	GRMZM2G076458		AT1G12650.1:	LOC_Os09g35670.1: expressed protein
SYN22070	8	EH/PH	GRMZM2G013450	GO:0005743 mitochondrial inner membrane	AT2G39970.1: Mitochondrial substrate carrier family protein	LOC_Os09g33470.1: mitochondrial carrier protein, putative, expressed
SYN23184	8	EH/PH	GRMZM2G422836		There was no annotated gene model found, but a BLAST hit was found in the syntenic region	There was no annotated gene model found, but a BLAST hit was found in the syntenic region
SYN23184	8	EH/PH	GRMZM2G466667		AT5G01970.1:	LOC_Os05g40310.1: expressed protein
SYN23184	8	EH/PH	GRMZM2G138844	GO:0045735 nutrient reservoir activity	There was no annotated gene model found, but a BLAST hit was found in the syntenic region	LOC_Os05g40400.1: harpin-induced protein 1 domain containing protein, expressed
SYN23184	8	EH/PH	GRMZM2G138840		AT3G54190.1: Transducin/WD40 repeat-like superfamily protein	LOC_Os05g40410.1: expressed protein
SYN23184	8	EH/PH	GRMZM2G440009		AT2G38640.1: Protein of unknown function (DUF567)	LOC_Os05g40630.1: DUF567 domain containing protein, putative, expressed
SYN23184	8	EH/PH	AC218940.2_FG004		No sequence homology found in the syntenic region	No sequence homology found in the syntenic region
SYN23184	8	EH/PH	GRMZM2G138817	GO:0004197 cysteine-type endopeptidase activity	AT2G13620.1(ATCHX15,CHX15): cation/hydrogen exchanger 15	LOC_Os05g40650.1: ATCHX, putative, expressed
SYN3883	8	EH/PH	GRMZM2G024151	GO:0006468 protein amino acid phosphorylation	AT5G14640.1(ATSK13,SK13): shaggy-like kinase 13	LOC_Os01g14860.1: CGMC_GSK.1 - CGMC includes CDA, MAPK, GSK3, and CLKC kinases, expressed
SYN3883	8	EH/PH	GRMZM2G309517		AT3G15470.1: Transducin/WD40 repeat-like superfamily protein	LOC_Os04g44700.1: WD-40 repeat family protein, putative, expressed
SYN3883	8	EH/PH	GRMZM2G105587	GO:0016020 membrane	No sequence homology found in the syntenic region	LOC_Os01g14850.1: MFS18 protein precursor, putative, expressed
SYN4204	8	KD	GRMZM2G433959		No sequence homology found in the syntenic region	LOC_Os01g70120.2: expressed protein
SYN4204	8	KD	GRMZM2G134073	GO:0003677 DNA binding	AT3G04070.2(anac047,NAC047): NAC domain containing protein 47	LOC_Os01g70110.1: No apical meristem protein, putative, expressed
SYN4204	8	KD	GRMZM2G433942	GO:0007275 multicellular organismal development	AT3G26935.1: DHHC-type zinc finger family protein	LOC_Os01g70100.1: zinc finger DHHC domain-containing protein, putative, expressed
SYN4204	8	KD	GRMZM2G146885	GO:0008152 metabolic process	AT5G43280.1(ATDCI1,DCI1): delta(3,5),delta(2,4)-dienoyl-CoA isomerase 1	LOC_Os01g70090.1: enoyl-CoA hydratase/isomerase family protein, putative, expressed
SYNGENTA10389	8	KD	GRMZM2G038821	GO:0016831 carboxy-lyase activity	AT5G54960.1(PDC2): pyruvate decarboxylase-2	LOC_Os01g06660.1: thiamine pyrophosphate enzyme, C-terminal TPP binding domain containing protein, expressed
SYNGENTA10389	8	KD	GRMZM2G504293	GO:0005515 protein binding	AT1G13180.1(ARP3,ATARP3,DIS1): Actin-like ATPase superfamily protein	LOC_Os02g38340.1: actin, putative, expressed
SYNGENTA10389	8	KD	GRMZM2G321420		AT2G47410.2: WD40/YVTN repeat-like-containing domain;Bromodomain	LOC_Os03g19340.1: WD domain, G-beta repeat domain containing protein, expressed
SYNGENTA10389	8	KD	GRMZM2G327855		No sequence homology found in the syntenic region	No sequence homology found in the syntenic region
SYNGENTA10389	8	KD	GRMZM2G499182		AT2G47410.1: WD40/YVTN repeat-like-containing domain;Bromodomain	LOC_Os03g19340.1: WD domain, G-beta repeat domain containing protein, expressed
SYNGENTA10389	8	KD	AC218457.2_FG013		AT5G49430.1: WD40/YVTN repeat-like-containing domain;Bromodomain	LOC_Os03g19340.1: WD domain, G-beta repeat domain containing protein, expressed
SYNGENTA17044	8	DTP	GRMZM2G017522	GO:0006468 protein amino acid phosphorylation	AT5G40380.1(CRK42): cysteine-rich RLK (RECEPTOR-like protein kinase) 42	LOC_Os05g03920.1: TKL_IRAK_DUF26-lf.3 - DUF26 kinases have homology to DUF26 containing loci, expressed
SYNGENTA4387	8	DTT	GRMZM2G335657	GO:0044281 small molecule metabolic process	AT1G48030.1(mtLPD1): mitochondrial lipoamide dehydrogenase 1	LOC_Os01g22520.1: dihydrolipoyl dehydrogenase 1, mitochondrial precursor, putative, expressed
ZM013399-0392	8	DTT	GRMZM2G005596		No sequence homology found in the syntenic region	No sequence homology found in the syntenic region
ZM013399-0392	8	DTT	GRMZM2G098912	GO:0005975 carbohydrate metabolic process	AT1G48100.1: Pectin lyase-like superfamily protein	LOC_Os01g22590.1: retrotransposon protein, putative, unclassified, expressed
PZE-109008077	9	EH/PH	GRMZM2G070455	GO:0004190 aspartic-type endopeptidase activity	AT2G03200.1: Eukaryotic aspartyl protease family protein	LOC_Os03g20290.1: aspartic proteinase nepenthesin-1 precursor, putative, expressed
PZE-109008077	9	EH/PH	GRMZM2G070432	GO:0003746 translation elongation factor activity	AT1G26630.1(ATELF5A-2,ELF5A-2,FBR12): Eukaryotic translation initiation factor 5A-1 (eIF-5A 1) protein	LOC_Os07g40580.1: eukaryotic translation initiation factor 5A, putative, expressed
PZE-109008077	9	EH/PH	GRMZM2G371870		AT5G52660.2: Homeodomain-like superfamily protein	LOC_Os01g06320.1: MYB family transcription factor, putative, expressed
PZE-109008077	9	EH/PH	GRMZM2G070315	GO:0004725 protein tyrosine phosphatase activity	AT1G05000.1: Phosphotyrosine protein phosphatases superfamily protein	LOC_Os06g10650.1: tyrosine phosphatase family protein, putative, expressed
PZE-109009048	9	EH/PH	GRMZM2G159402	GO:0008270 zinc ion binding	AT2G41940.1(ZFP8): zinc finger protein 8	LOC_Os02g53530.1: ZOS2-17 - C2H2 zinc finger protein, expressed
PZE-109009048	9	EH/PH	GRMZM2G033130		AT3G13990.1: Kinase-related protein of unknown function (DUF1296)	LOC_Os06g10430.2: protein of unknown function DUF1296 domain containing protein, expressed
PZE-109020987	9	EH/PH	GRMZM2G404897	GO:0008270 zinc ion binding	AT3G15680.1: Ran BP2/NZF zinc finger-like superfamily protein	LOC_Os06g04920.1: zinc finger family protein, putative, expressed
PZE-109020987	9	EH/PH	GRMZM2G404965	GO:0015886 heme transport	AT5G61520.1: Major facilitator superfamily protein	LOC_Os09g09520.1: transporter family protein, putative, expressed
PZE-109020987	9	EH/PH	GRMZM2G404977		No sequence homology found in the syntenic region	LOC_Os06g04889.1: expressed protein
PZE-109020987	9	EH/PH	GRMZM2G433433	GO:0016567 protein ubiquitination	AT4G25160.1: U-box domain-containing protein kinase family protein	LOC_Os06g04880.1: serine threonine kinase, putative, expressed
PZE-109020987	9	EH/PH	GRMZM2G134260	GO:0006355 regulation of transcription, DNA-dependent	AT5G06710.1(HAT14): homeobox from Arabidopsis thaliana	LOC_Os06g04870.1: homeobox associated leucine zipper, putative, expressed
PZE-109078278	9	RN	AC217887.3_FG005		AT1G10580.1: Transducin/WD40 repeat-like superfamily protein	LOC_Os03g27970.1: WD domain, G-beta repeat domain containing protein, expressed
PZE-109085452	9	EH/PH	GRMZM2G400806	GO:0005524 ATP binding	AT3G06483.1(ATPDHK,PDK): pyruvate dehydrogenase kinase	LOC_Os07g44330.1: kinase, putative, expressed
PZE-109085452	9	EH/PH	AC193646.3_FG002		No sequence homology found in the syntenic region	No sequence homology found in the syntenic region
PZE-109085452	9	EH/PH	GRMZM2G099609	GO:0023033 signaling pathway	AT5G13170.1(SAG29): senescence-associated gene 29	LOC_Os03g22590.1: nodulin MtN3 family protein, putative, expressed
SYN27200	9	KD	GRMZM2G092174	GO:0023060 signal transmission	AT2G18790.1(HY3,OOP1,PHYB): phytochrome B	AT2G18790.1(HY3,OOP1,PHYB): phytochrome B
SYN37327	9	ER	GRMZM2G063693	GO:0006508 proteolysis	AT1G70670.1: Caleosin-related family protein	LOC_Os06g14370.2: caleosin related protein, putative, expressed
SYN37327	9	ER	GRMZM2G362470		No sequence homology found in the syntenic region	No sequence homology found in the syntenic region:
SYN37327	9	ER	GRMZM2G063717	GO:0005509 calcium ion binding	AT1G70670.1: Caleosin-related family protein	LOC_Os06g14324.1: caleosin related protein, putative, expressed
SYN37327	9	ER	GRMZM2G063765	GO:0008234 cysteine-type peptidase activity	AT2G01660.1(PDLP6): plasmodesmata-located protein 6	LOC_Os06g14280.1: cysteine-rich repeat secretory protein precursor, putative, expressed
SYN37327	9	ER	GRMZM5G855994	GO:0016567 protein ubiquitination	AT5G37490.1: ARM repeat superfamily protein	LOC_Os06g13870.1: U-box protein CMPG1, putative, expressed
SYN38558	9	ER	GRMZM2G041765		AT5G62390.1(ATBAG7,BAG7): BCL-2-associated athanogene 7	LOC_Os06g01500.1: IQ calmodulin-binding motif family protein, putative, expressed
SYN38558	9	ER	GRMZM2G042084	GO:0023052 signaling	AT5G12150.1: Rho GTPase activation protein (RhoGAP) with PH domain	LOC_Os03g11140.1: pleckstrin homology domain-containing protein-related taxo, putative, expressed
SYN8730	9	RN	GRMZM2G330907	GO:0005515 protein binding	AT1G53730.1(SRF6): STRUBBELIG-receptor family 6	LOC_Os03g08550.1: STRUBBELIG-RECEPTOR FAMILY 6 precursor, putative, expressed
SYN8730	9	RN	GRMZM2G100120	GO:0005488 binding
SYN8730	9	RN	GRMZM2G099657	GO:0006412 translation	AT3G04770.2(RPSAb): 40s ribosomal protein SA B	LOC_Os03g08440.1: ribosomal protein S2, putative, expressed
SYNGENTA14356	9	RN	GRMZM2G152815	GO:0008270 zinc ion binding	AT3G62240.1: RING/U-box superfamily protein	LOC_Os05g19970.1: ZOS5-06 - C2H2 zinc finger protein, expressed
SYNGENTA14356	9	RN	GRMZM2G113060	GO:0006355 regulation of transcription, DNA-dependent	AT1G78080.1(RAP2.4): related to AP2 4	LOC_Os03g09170.1: ethylene-responsive transcription factor, putative, expressed
SYNGENTA14356	9	RN	GRMZM2G113057		AT2G22180.1: hydroxyproline-rich glycoprotein family protein	LOC_Os03g09160.1: hydroxyproline-rich glycoprotein family protein, putative, expressed
SYNGENTA14356	9	RN	GRMZM2G015648	GO:0003723 RNA binding	AT1G78160.1(APUM7,PUM7): pumilio 7	LOC_Os03g09150.1: pumilio-family RNA binding repeat domain containing protein, expressed
PHM6822.4	10	EL	GRMZM2G082167	GO:0005515 protein binding	AT2G20790.1: clathrin adaptor complexes medium subunit family protein	LOC_Os12g34370.1: adaptor complexes medium subunit family protein, expressed
PHM6822.4	10	EL	GRMZM2G303319		No sequence homology found in the syntenic region	No sequence homology found in the syntenic region
PUT-163a-60399303-2992	10	EH/PH	GRMZM2G343144	GO:0004553 hydrolase activity, hydrolyzing O-glycosyl compounds	AT1G48930.1(AtGH9C1,GH9C1): glycosyl hydrolase 9C1	LOC_Os04g57860.1: endoglucanase precursor, putative, expressed
PUT-163a-60399303-2992	10	EH/PH	GRMZM2G343149	GO:0009055 electron carrier activity	AT5G23240.1: DNAJ heat shock N-terminal domain-containing protein	LOC_Os04g57880.1: heat shock protein DnaJ, putative, expressed
PUT-163a-60399303-2992	10	EH/PH	GRMZM2G040876	GO:0004553 hydrolase activity, hydrolyzing O-glycosyl compounds	AT1G34130.1(STT3B): staurosporin and temperature sensitive 3-like b	LOC_Os04g57890.1: oligosaccharyl transferase, putative, expressed
PUT-163a-60399303-2992	10	EH/PH	GRMZM2G043903	GO:0050826 response to freezing	AT5G52370.1:	LOC_Os02g27960.1: expressed protein
PUT-163a-60399303-2992	10	EH/PH	GRMZM2G043776	GO:0004158 dihydroorotate oxidase activity	AT5G23300.1(PYRD): pyrimidine d	LOC_Os04g57950.1: dihydroorotate dihydrogenase protein, putative, expressed
PUT-163a-60399303-2992	10	EH/PH	GRMZM5G835039		No sequence homology found in the syntenic region	LOC_Os04g57970.1: expressed protein
PUT-163a-60399303-2992	10	EH/PH	GRMZM5G857930	GO:0000784 nuclear chromosome, telomeric region	No sequence homology found in the syntenic region	LOC_Os04g39280.1: ATPOT1, putative, expressed
PZA01089.1	10	KD	GRMZM2G476555	GO:0003743 translation initiation factor activity	AT2G04520.1: Nucleic acid-binding, OB-fold-like protein	LOC_Os06g23440.1: eukaryotic translation initiation factor 1A, putative, expressed
PZA01089.1	10	KD	GRMZM2G176443	GO:0045454 cell redox homeostasis	AT1G35620.1(ATPDI8,ATPDIL5-2,PDI8,PDIL5-2): PDI-like 5-2	LOC_Os04g35290.1: OsPDIL5-2 protein disulfide isomerase PDIL5-2, expressed
PZA01877.2	10	RN	GRMZM2G030659	GO:0005524 ATP binding	AT1G20920.1: P-loop containing nucleoside triphosphate hydrolases superfamily protein	LOC_Os08g06344.2: transposon protein, putative, CACTA, En/Spm sub-class, expressed
PZA01877.2	10	RN	GRMZM2G305582	GO:0008270 zinc ion binding	AT1G32360.1: Zinc finger (CCCH-type) family protein	LOC_Os08g06330.1: zinc finger C-x8-C-x5-C-x3-H type family protein, expressed
PZE-110014551	10	EH/PH	GRMZM2G169418	GO:0003677 DNA binding	AT5G41220.1(ATGSTT3,GST10C,GSTT3): glutathione S-transferase THETA 3	LOC_Os09g14260.1: transposon protein, putative, CACTA, En/Spm sub-class, expressed
PZE-110015978	10	RN	GRMZM2G181251	GO:0031424 keratinization	AT1G43850.1(SEU): SEUSS transcriptional co-regulator	LOC_Os11g10070.1: transcriptional corepressor SEUSS, putative, expressed
PZE-110015978	10	RN	GRMZM2G181258	GO:0009055 electron carrier activity	AT3G15360.1(ATHM4,ATM4,TRX-M4): thioredoxin M-type 4	LOC_Os12g08730.1: thioredoxin, putative, expressed
PZE-110018945	10	EH/PH	GRMZM2G304915	GO:0044281 small molecule metabolic process	AT5G41480.1(ATDFA,DFA,EMB9,GLA1): Folylpolyglutamate synthetase family protein	LOC_Os12g42870.1: Mur ligase family protein, putative, expressed
PZE-110019212	10	EH/PH	GRMZM2G013478	GO:0044281 small molecule metabolic process	AT5G63310.1(ATNDPK2,NDPK IA,NDPK IA IA,NDPK1A,NDPK2): nucleoside diphosphate kinase 2	LOC_Os12g36194.1: nucleoside diphosphate kinase, putative, expressed
PZE-110023850	10	RN	GRMZM2G565911		AT5G60710.1: Zinc finger (C3HC4-type RING finger) family protein	LOC_Os03g28990.1: zinc finger family protein, putative, expressed
PZE-110023850	10	RN	AC220976.4_FG004		No sequence homology found in the syntenic region	No sequence homology found in the syntenic region
PZE-110023931	10	RN	AC214791.2_FG002		AT4G20370.1(TSF): PEBP (phosphatidylethanolamine-binding protein) family protein	LOC_Os12g13030.1: osFTL7 FT-Like7 homologous to Flowering Locus T gene; contains Pfam profile PF01161: Phosphatidylethanolamine-binding protein, expressed
PZE-110024015	10	RN	GRMZM2G049915	GO:0016021 integral to membrane	No sequence homology found in the syntenic region	No sequence homology found in the syntenic region
PZE-110027839	10	RN	GRMZM2G076128		AT1G19080.1(PSF3,TTN10): GINS complex protein	LOC_Os08g17294.1: PSF3 - Putative GINS complex subunit, expressed
PZE-110032265	10	RN	GRMZM5G851266	GO:0016491 oxidoreductase activity	PTHR11474	LOC_Os01g58100.1: polyphenol oxidase, putative, expressed
PZE-110037182	10	RN	GRMZM2G049641	GO:0005515 protein binding	AT5G57460.1:	LOC_Os08g14620.1: expressed protein
PZE-110039051	10	EH/PH	GRMZM2G106974	GO:0044281 small molecule metabolic process	AT1G14610.1(TWN2,VALRS): valyl-tRNA synthetase / valine--tRNA ligase (VALRS)	LOC_Os03g48850.1: valyl-tRNA synthetase, putative, expressed
PZE-110039051	10	EH/PH	GRMZM5G847451		No sequence homology found in the syntenic region	LOC_Os08g07020.1: expressed protein
PZE-110039051	10	EH/PH	GRMZM2G468615	GO:0006412 translation	AT5G11090.1: serine-rich protein-related	LOC_Os02g55610.1: serine-rich protein, putative, expressed
PZE-110039051	10	EH/PH	GRMZM2G165775		No sequence homology found in the syntenic region	LOC_Os06g02720.1: transposon protein, putative, Pong sub-class, expressed
PZE-110039051	10	EH/PH	GRMZM2G165757	GO:0031177 phosphopantetheine binding	AT1G31770.1(ABCG14): ATP-binding cassette 14	LOC_Os08g07010.1: ABC-2 type transporter domain containing protein, expressed
PZE-110039531	10	RN	GRMZM2G007698	GO:0009055 electron carrier activity	AT3G48280.1(CYP71A25): cytochrome P450, family 71, subfamily A, polypeptide 25	LOC_Os08g01510.1: cytochrome P450, putative, expressed
PZE-110039531	10	RN	GRMZM2G078292	GO:0015171 amino acid transmembrane transporter activity	AT1G31830.1: Amino acid permease family protein	LOC_Os03g37984.2: amino acid permease family protein, putative, expressed
PZE-110041398	10	EL	AC194273.3_FG007	GO:0003677 DNA binding	No sequence homology found in the syntenic region	LOC_Os03g61249.1: RD26, putative, expressed
PZE-110041398	10	EL	AC194273.3_FG006	GO:0003677 DNA binding	No sequence homology found in the syntenic region	LOC_Os03g61249.1: RD26, putative, expressed
PZE-110041758	10	RN	GRMZM2G044306	GO:0003707 steroid hormone receptor activity	AT4G35800.1(NRPB1,RNA_POL_II_LS,RNA_POL_II_LSRNA_POL_II_LS,RPB1): RNA polymerase II large subunit	LOC_Os05g05860.1: retrotransposon protein, putative, unclassified, expressed
PZE-110042144	10	RN	GRMZM2G063322		AT1G03330.1: Small nuclear ribonucleoprotein family protein	LOC_Os04g39444.1: LSM domain containing protein, expressed
PZE-110042144	10	RN	GRMZM2G363913		AT2G24960.1:	LOC_Os07g34550.1: retrotransposon protein, putative, unclassified, expressed
PZE-110057767	10	EH/PH	GRMZM2G467640		AT2G33490.1: hydroxyproline-rich glycoprotein family protein	LOC_Os04g32370.1: hydroxyproline-rich glycoprotein family protein, putative, expressed
PZE-110057767	10	EH/PH	GRMZM2G166956	GO:0016491 oxidoreductase activity	AT2G43710.1(FAB2,SSI2): Plant stearoyl-acyl-carrier-protein desaturase family protein	LOC_Os01g69080.1: acyl-desaturase, chloroplast precursor, putative, expressed
PZE-110057872	10	EH/PH	GRMZM2G123807		AT3G05000.1: Transport protein particle (TRAPP) component	LOC_Os09g06970.1: transport protein particle component, Bet3, domain containing protein, expressed
PZE-110058483	10	EH/PH	GRMZM2G138355	GO:0016787 hydrolase activity	AT3G26690.1(ATNUDT13,ATNUDX13,NUDX13): nudix hydrolase homolog 13	LOC_Os02g32060.1: hydrolase, NUDIX family, domain containing protein, expressed
PZE-110058576	10	EH/PH	GRMZM2G120182	GO:0030001 metal ion transport	No sequence homology found in the syntenic region	LOC_Os04g32860.1: expressed protein
PZE-110058576	10	EH/PH	GRMZM5G845175		AT1G09020.1(ATSNF4,SNF4): homolog of yeast sucrose nonfermenting 4	LOC_Os04g32880.3: CBS domain containing membrane protein, putative, expressed
PZE-110058576	10	EH/PH	GRMZM2G579854		No sequence homology found in the syntenic region	No sequence homology found in the syntenic region
PZE-110059260	10	EH/PH	GRMZM2G466048	GO:0005524 ATP binding	AT4G10200.1: TTF-type zinc finger protein with HAT dimerisation domain	LOC_Os02g14150.1: transposon protein, putative, unclassified, expressed
PZE-110059260	10	EH/PH	GRMZM2G443509	GO:0003824 catalytic activity	AT3G16560.1: Protein phosphatase 2C family protein	LOC_Os04g33080.2: protein phosphatase 2C, putative, expressed
PZE-110059260	10	EH/PH	GRMZM2G568537		No sequence homology found in the syntenic region	No sequence homology found in the syntenic region
PZE-110088808	10	EH/PH	GRMZM5G822829	GO:0045449 regulation of transcription	AT1G63650.1(ATMYC-2,EGL1,EGL3): basic helix-loop-helix (bHLH) DNA-binding superfamily protein	LOC_Os04g47080.1: anthocyanin regulatory Lc protein, putative, expressed
PZE-110088808	10	EH/PH	GRMZM5G803874	GO:0008152 metabolic process	AT4G11570.1: Haloacid dehalogenase-like hydrolase (HAD) superfamily protein	LOC_Os04g47020.1: genetic modifier, putative, expressed
PZE-110088808	10	EH/PH	AF466202.2_FG007	GO:0016491 oxidoreductase activity	No sequence homology found in the syntenic region	No sequence homology found in the syntenic region
PZE-110090200	10	ED	GRMZM2G125585		AT4G11670.1: Protein of unknown function (DUF810)	LOC_Os03g47930.1: expressed protein
PZE-110090200	10	ED	GRMZM2G427486		No sequence homology found in the syntenic region	No sequence homology found in the syntenic region
PZE-110090200	10	ED	GRMZM2G072462	GO:0008270 zinc ion binding	AT4G11680.1: Zinc finger, C3HC4 type (RING finger) family protein	LOC_Os02g45240.1: zinc finger family protein, putative, expressed
PZE-110090200	10	ED	GRMZM2G371933		AT4G19130.1: Replication factor-A protein 1-related	LOC_Os12g32310.1: expressed protein
PZE-110099063	10	PH	GRMZM5G898792		No sequence homology found in the syntenic region	No sequence homology found in the syntenic region
SYN10925	10	RN	GRMZM2G405170	GO:0006355 regulation of transcription, DNA-dependent	AT3G61970.1(NGA2): AP2/B3-like transcriptional factor family protein	LOC_Os06g01860.1: expressed protein
SYN11559	10	KV	GRMZM2G393742	GO:0005524 ATP binding	AT2G16390.1(CHR35,DMS1,DRD1): SNF2 domain-containing protein / helicase domain-containing protein	LOC_Os06g14440.4: DRD1, putative, expressed
SYN11559	10	KV	GRMZM2G093858	GO:0006468 protein amino acid phosphorylation	AT5G54590.2(CRLK1): Protein kinase superfamily protein	LOC_Os08g04420.1: tyrosine protein kinase domain containing protein, putative, expressed
SYN11559	10	KV	GRMZM2G093744	GO:0045449 regulation of transcription	AT5G54680.1(bHLH105,ILR3): basic helix-loop-helix (bHLH) DNA-binding superfamily protein	LOC_Os08g04390.2: basic helix-loop-helix DND-binding domain containing protein, expressed
SYN12014	10	RN	AC202092.2_FG003		There was no syntenic region found.	There was no syntenic region found.
SYN15914	10	RN	GRMZM2G062811	GO:0004553 hydrolase activity, hydrolyzing O-glycosyl compounds	AT4G14130.1(XTH15,XTR7): xyloglucan endotransglucosylase/hydrolase 15	LOC_Os08g13980.1: glycosyl hydrolases family 16, putative, expressed
SYN18452	10	RN	GRMZM2G155776		AT2G25720.1:	LOC_Os04g47820.1: expressed protein
SYN18452	10	RN	GRMZM2G155762	GO:0045449 regulation of transcription	AT1G31050.1: basic helix-loop-helix (bHLH) DNA-binding superfamily protein	LOC_Os04g47810.1: ethylene-responsive protein related, putative, expressed
SYN18452	10	RN	GRMZM2G455128	GO:0031177 phosphopantetheine binding	AT4G38250.1: Transmembrane amino acid transporter family protein	LOC_Os04g47780.1: transmembrane amino acid transporter protein, putative, expressed
SYN19129	10	EH/PH	GRMZM2G034206	GO:0007155 cell adhesion	AT4G24972.1(TPD1): tapetum determinant 1	LOC_Os02g30780.1: LGC1, putative, expressed
SYN19129	10	EH/PH	GRMZM2G331861	GO:0050826 response to freezing	AT4G33680.1(AGD2): Pyridoxal phosphate (PLP)-dependent transferases superfamily protein	LOC_Os03g18810.1: aminotransferase, classes I and II, domain containing protein, expressed
SYN20540	10	RN	AC188735.3_FG001		No sequence homology found in the syntenic region	No sequence homology found in the syntenic region
SYN20540	10	RN	GRMZM2G321121		No sequence homology found in the syntenic region	No sequence homology found in the syntenic region
SYN20540	10	RN	GRMZM2G016312		No sequence homology found in the syntenic region	No sequence homology found in the syntenic region
SYN20540	10	RN	GRMZM2G016346		No sequence homology found in the syntenic region	LOC_Os05g05030.1: expressed protein
SYN20540	10	RN	GRMZM2G016462		No sequence homology found in the syntenic region	LOC_Os05g05040.1: expressed protein
SYN20540	10	RN	GRMZM2G350693		No sequence homology found in the syntenic region	LOC_Os05g05060.1: expressed protein
SYN20733	10	RN	GRMZM2G022283	GO:0008152 metabolic process	AT5G48545.1(HINT3): histidine triad nucleotide-binding 3	LOC_Os12g13120.2: histidine triad family protein, putative, expressed
SYN24304	10	EH/PH	GRMZM2G438202	GO:0006355 regulation of transcription, DNA-dependent	AT3G15210.1(ATERF-4,ATERF4,ERF4,RAP2.5): ethylene responsive element binding factor 4	LOC_Os04g52090.1: AP2 domain containing protein, expressed
SYN24304	10	EH/PH	GRMZM2G438178	GO:0016756 glutathione gamma-glutamylcysteinyltransferase activity	AT5G54960.1(PDC2): pyruvate decarboxylase-2	LOC_Os03g18220.1: pyruvate decarboxylase isozyme 2, putative, expressed
SYN24304	10	EH/PH	GRMZM2G137009		AT2G44190.1(EDE1): Family of unknown function (DUF566)	LOC_Os09g11440.2: expressed protein
SYN38106	10	RN	GRMZM2G045507		AT2G18850.1: SET domain-containing protein	LOC_Os08g14660.1: SET domain containing protein, expressed
SYN38106	10	RN	GRMZM2G008209		AT1G12350.1(ATCOAB,COAB): 4-phospho-panto-thenoylcysteine synthetase	LOC_Os08g07880.1: phosphopantothenate--cysteine ligase, putative, expressed
SYN4349	10	RN	GRMZM2G180471	GO:0003824 catalytic activity	AT1G34750.1: Protein phosphatase 2C family protein	LOC_Os04g37904.1: protein phosphatase 2C, putative, expressed
SYN4349	10	RN	GRMZM2G480282		No sequence homology found in the syntenic region	LOC_Os06g30760.1: transposon protein, putative, CACTA, En/Spm sub-class, expressed
SYN4349	10	RN	GRMZM2G324781	GO:0005515 protein binding	AT1G50410.1: SNF2 domain-containing protein / helicase domain-containing protein / zinc finger protein-related	LOC_Os04g53720.1: SNF2 family N-terminal domain containing protein, expressed
SYN4349	10	RN	GRMZM2G324767		AT3G22070.1: proline-rich family protein	LOC_Os04g53730.1: expressed protein
SYN4349	10	RN	GRMZM2G023387	GO:0045454 cell redox homeostasis	AT1G11530.1(ATCXXS1,CXXS1): C-terminal cysteine residue is changed to a serine 1	LOC_Os04g53740.1: thioredoxin, putative, expressed
SYN4349	10	RN	GRMZM2G097854	GO:0016491 oxidoreductase activity
SYN4349	10	RN	GRMZM2G097841	GO:0006694 steroid biosynthetic process	AT1G61720.1(BAN): NAD(P)-binding Rossmann-fold superfamily protein	LOC_Os04g53920.1: leucoanthocyanidin reductase, putative, expressed
SYN4349	10	RN	GRMZM2G431504	GO:0003854 3-beta-hydroxy-delta5-steroid dehydrogenase activity
SYN6070	10	RN	GRMZM2G396856	GO:0016491 oxidoreductase activity	AT2G43020.1(ATPAO2,PAO2): polyamine oxidase 2	LOC_Os04g53190.1: CPuORF12 - conserved peptide uORF-containing transcript, expressed
SYN6070	10	RN	GRMZM2G396846		AT5G65630.1(GTE7): global transcription factor group E7	LOC_Os04g53170.1: bromodomain containing protein, expressed
SYN6070	10	RN	GRMZM2G096107	GO:0005488 binding	AT1G30470.1: SIT4 phosphatase-associated family protein	LOC_Os04g52940.1: SIT4 phosphatase-associated protein domain containing protein, expressed
SYN6070	10	RN	AC217978.3_FG001		AT5G54970.1:
SYN6070	10	RN	GRMZM2G403111		No sequence homology found in the syntenic region	LOC_Os04g53320.1: expressed protein
SYN7868	10	EL	GRMZM2G160473	GO:0006396 RNA processing	AT5G20320.1(ATDCL4,DCL4): dicer-like 4	LOC_Os04g43050.4: Dicer, putative, expressed
SYN7868	10	EL	GRMZM2G580235		No sequence homology found in the syntenic region	No sequence homology found in the syntenic region
SYN7868	10	EL	GRMZM2G024466	GO:0004867 serine-type endopeptidase inhibitor activity	AT5G20320.1(ATDCL4,DCL4): dicer-like 4	LOC_Os04g43050.1: Dicer, putative, expressed
SYN9253	10	RN	GRMZM5G800518		AT1G36160.1(ACC1,AT-ACC1,EMB22,GK,PAS3): acetyl-CoA carboxylase 1	LOC_Os10g26730.1: exonuclease, putative, expressed
SYN9253	10	RN	GRMZM5G871457		No sequence homology found in the syntenic region	No sequence homology found in the syntenic region
SYN9253	10	RN	AC209206.3_FG004		AT2G40475.1:	LOC_Os01g60940.1: expressed protein
SYN9253	10	RN	GRMZM2G455171	GO:0004867 serine-type endopeptidase inhibitor activity	AT3G05030.2(ATNHX2,NHX2): sodium hydrogen exchanger 2	LOC_Os11g42790.1: transporter, monovalent cation:proton antiporter-2 family, putative, expressed
