# Supplementary material for: Exploring Identity-By-Descent Segments and Putative Functions Using Different Foundation Parents in Maize
Source: PLoS One. 2016 Dec 20;11(12):e0168374. doi: 10.1371/journal.pone.0168374 (PMC5172581; doi:10.1371/journal.pone.0168374)
Supplement: S4 Table — FPKM is the abbreviation for fragments per kilobase of exon per million fragments mapped. (XLSX) [file pone.0168374.s006.xlsx]

## Sheet: Sheet1
Table S5 The comparison of candidate genes' expression between foundation parent groups in kernels 15 days after pollination. FPKM is the abbreviation of fragments per kilo-base of exon per million fragments mapped.
GeneID	FPKM of B73 group									FPKM of HZS group									FPKM of 207 group									FPKM of Mo17 group									Fold Change of Expression						P-value						Position
	B73	GEMS64	ZHENG32	GEMS66	GEMS65	GEMS21	GEMS49	U8112	GEMS55	HZS	HYS	XI502	LX9801	S22	BS16	WH413	JI853	S37	LV28	CHANG3	SI434	SY1032	X7884.4HT	RY729	SY1039	JI63	B114	MO17	GEMS56	HTH.17	JI842	X4F1	YU374	ZAC546	JI846	JH59	B73/Mo17	B73/HZS	B73/207	207/Mo17	HZS/207	HZS/Mo17	B73/Mo17	B73/HZS	B73/207	207/Mo17	HZS/207	HZS/Mo17	chr
GRMZM5G866918	550	1029	648	899	1190	755	1143	803	795	1124	1161	1192	1457	1218	1095	1799	1242	1399	854	1033	1525	1018	554	835	692	732	697	935	406	637	502	600	770	1014	595	1086	0.0849346	-0.516211	-0.254682	0.334505	0.245728	0.597496	0.873984	0.0166368	0.617937	0.794309	0.674342	0.00982542	7
GRMZM2G095895	0	0	0	0	0	0	6	0	0	1	0	0	1	0	1	1	1	0	28	0	0	1	0	3	2	0	3	32	2	0	1	4	2	0	17	106	-1.91626	0.00852042	-0.172592	-0.717536	-0.359293	-2.42852	0.0309839	NA	NA	0.770283	NA	0.00291886	6
GRMZM2G017709	32	18	17	12	34	22	34	40	4	0	5	7	0	0	6	2	5	3	4	5	8	5	24	1	0	3	10	23	3	23	33	20	36	23	5	2	0.152214	2.35498	1.17102	-0.90994	-0.780001	-2.00186	0.888148	3.49e-05	0.115663	0.545728	0.57635	0.00472366	1
GRMZM5G851266	543	357	296	565	141	106	681	284	1058	55	0	29	26	55	88	47	24	93	45	7	173	32	241	439	1311	16	150	29	59	30	26	11	22	0	8	44	3.22082	2.89936	1.14346	1.3732	-1.92547	0.365777	3.55e-09	3.35e-08	0.149997	0.151053	0.0123904	0.821116	10
GRMZM2G051921	2	26	1	13	2	0	14	2	0	8	99	30	8	104	17	54	0	8	2	6	111	6	15	0	204	11	12	221	662	53	125	236	6	0	51	3	-2.50201	-1.61873	-0.953495	-0.721113	0.313084	-1.50755	0.00206167	0.0544754	0.356601	0.783019	0.888401	0.120208	2
GRMZM2G565911	0	0	0	0	0	0	4	0	0	7	2	1	1	2	15	5	0	2	0	0	0	2	2	0	28	0	4	6	27	50	4	22	4	18	6	13	-3.44701	-1.54759	-0.157863	-0.753619	0.946601	-1.77073	6.54e-07	0.0927292	NA	0.762281	NA	0.0217116	10
GRMZM2G154278	1764	120	1824	2644	2642	817	3020	3105	2074	62	42	58	32	25	96	90	37	43	135	20	2526	81	1625	2683	10	15	1994	38	6	31	23	18	118	94	17	2008	1.86417	4.71855	0.504955	0.777166	-2.75265	0.169518	0.0201454	5e-35	0.675969	0.735769	1.8e-05	0.905162	8
GRMZM2G450647	12	0	6	11	32	20	21	16	0	0	0	0	0	0	0	0	2	4	2	0	4	0	1	10	0	13	11	10	0	7	12	13	3	0	5	0	0.694474	2.4069	0.694024	-0.0946286	-1.0271	-1.44997	0.544218	0.00242532	0.540734	0.989846	NA	0.155083	8
GRMZM2G153675	301	206	24	335	189	269	57	33	105	271	243	133	241	133	277	208	49	38	172	20	4	55	134	90	58	87	109	42	18	36	34	69	59	3	57	30	1.6642	-0.0736624	0.633729	0.863203	0.720789	1.75962	0.00380682	0.948608	0.487751	0.504155	0.489642	0.000893942	2
GRMZM2G070444	443	2	281	242	193	491	9	189	106	5	0	6	0	9	0	4	0	4	3	293	0	976	132	436	0	65	0	164	0	138	173	93	159	0	68	0	0.827415	4.28355	0.057514	0.324639	-1.42857	-2.4444	0.466001	1.57e-11	0.974179	0.956823	0.112177	0.00261473	2
GRMZM2G169412	556	309	469	504	583	412	609	918	359	263	245	404	278	174	109	405	216	293	302	365	208	615	302	597	48	373	464	676	90	737	558	554	552	319	275	270	0.0733432	0.966183	0.342656	-0.256728	-0.583624	-0.867539	0.913588	0.000324803	0.534639	0.94775	0.349165	0.0385662	8
GRMZM2G702406	30	4	0	10	0	1	28	1	4	0	0	2	0	0	3	11	0	7	2	119	0	2	6	33	4	36	1	6	6	5	158	61	0	51	5	9	-1.3839	0.972592	-0.914047	-0.172678	-1.53101	-2.1876	0.146003	0.359415	0.384458	0.979417	0.0978671	0.00884436	4
GRMZM2G126302	3729	2095	1754	1332	1745	2037	3458	4462	1916	3300	1734	1840	2425	2983	9682	4027	2698	11348	451	2580	4633	5283	4347	4816	3408	1600	497	15614	2716	2766	9316	6229	9780	2040	1992	18643	-1.56609	-0.711934	-0.490542	-0.895178	0.162934	-0.832714	0.000378345	0.150915	0.533581	0.431595	0.930285	0.251345	6
GRMZM2G137352	71	12	17	40	51	35	32	80	24	85	42	124	234	245	211	156	59	84	18	15	58	46	7	61	53	22	31	8	171	17	0	17	27	26	39	0	0.705513	-1.6973	-0.0996657	0.670564	1.47231	0.99736	0.434457	6.65e-05	0.92568	0.79197	0.00845955	0.366782	1
GRMZM2G324767	88	69	4	84	109	68	66	22	58	26	6	14	19	57	493	17	5	22	82	8	120	88	11	121	33	4	27	114	140	38	49	116	86	5	39	217	-0.650595	1.26925	0.0117127	-0.55119	0.230284	-1.80883	0.433498	0.0301186	0.994515	0.870674	0.91977	0.00375701	10
GRMZM2G127499	2	0	0	11	74	0	1	1	0	0	0	0	0	0	0	0	0	0	24	2	25	49	1	8	0	5	41	56	0	0	11	17	56	0	24	1	-0.547119	0.817106	-0.494803	-0.0311955	-2.88558	-2.45648	0.688688	NA	0.69654	0.995268	1.71e-05	0.00256575	7
GRMZM2G105587	31	8	23	4	0	19	40	60	6	4	5	2	0	2	10	4	3	1	4	4	11	11	8	0	20	0	1	4	1	0	43	0	0	10	19	5	0.573788	1.92385	0.749422	-0.132198	-0.785612	-0.980673	0.654115	0.0067655	0.489032	0.984735	0.571406	0.425024	8
GRMZM2G064885	86	0	84	154	222	118	158	143	0	113	295	84	157	95	202	295	188	0	1	9	0	4	0	0	0	10	6	2	0	0	4	3	0	0	1	0	3.81752	-0.496772	2.32985	0.556934	3.05317	4.63805	2.37e-08	0.661706	0.00113159	NA	1.64e-06	1.79e-14	8
GRMZM2G158342	282	110	150	221	73	221	110	195	34	19	12	25	6	24	21	100	26	7	223	27	34	13	83	32	0	6	447	65	41	23	6	34	3	13	10	375	0.832777	2.33223	0.415024	0.246802	-1.3198	-0.116421	0.374824	7.17e-07	0.728646	0.971593	0.166148	0.953181	3
GRMZM2G075784	4	0	10	117	12	0	8	11	9	0	0	0	0	6	2	8	0	0	0	1	0	14	108	20	0	1	156	0	0	2	0	0	0	0	0	0	2.1947	1.10171	0.805141	0.831127	-0.456409	0.424648	0.00950708	0.277353	0.461968	NA	NA	NA	8
GRMZM2G114801	11	14	7	8	14	6	24	19	5	48	22	38	26	49	4	58	60	65	16	0	16	40	33	45	9	21	34	10	2	58	26	25	9	2	15	38	-0.886034	-1.6029	-0.991647	0.0921084	0.473974	0.584149	0.244996	0.000321593	0.139274	0.988602	0.710779	0.593233	6
AC191069.3_FG004	414	359	205	632	673	649	656	610	500	273	356	372	417	1368	1314	550	310	938	749	1314	1961	1500	302	649	1473	266	390	1320	4038	410	528	817	1680	782	387	1759	-1.5191	-0.302132	-1.0619	-0.376916	-0.742847	-1.18185	0.00373347	0.615662	0.0494829	0.941157	0.406204	0.0843851	8
GRMZM2G042147	2	0	2	2	0	1	4	7	2	2	35	6	7	18	16	52	2	6	0	10	1	12	16	4	5	1	8	1	4	0	5	0	20	44	11	2	-1.51364	-2.10304	-1.12765	-0.311787	0.692077	0.270412	0.0983824	0.00269541	0.225857	0.963194	0.622303	0.895266	3
GRMZM2G337532	196	196	139	222	179	124	162	159	325	344	393	329	357	193	288	708	389	387	329	425	141	572	113	294	76	269	452	745	138	322	511	348	394	482	262	317	-1.04479	-0.821892	-0.649676	-0.348068	0.133625	-0.229931	0.00143316	0.0147264	0.238255	0.853959	0.91042	0.656589	2
GRMZM2G147961	1115	650	760	1040	1149	432	1063	1307	1048	399	521	318	262	221	288	691	354	1143	206	695	439	776	641	1194	189	667	822	1013	312	549	1069	829	580	1179	461	258	0.288031	1.08776	0.398878	-0.114888	-0.650973	-0.786	0.568056	0.000442531	0.462391	0.975314	0.27392	0.0796497	6
GRMZM2G169391	31	34	20	45	4	20	1	22	1	97	135	89	125	54	303	131	142	64	19	53	102	104	7	83	82	0	0	34	24	65	22	15	85	1	13	26	-0.658518	-2.2692	-0.959918	0.443118	0.74924	1.57898	0.510603	4.09e-05	0.338315	0.937502	0.56711	0.00772937	8
GRMZM2G069455	605	670	553	897	868	478	577	945	547	723	753	401	558	270	216	1222	487	534	294	456	171	466	434	323	229	389	434	423	249	378	293	433	559	449	248	318	0.680056	0.305617	0.675464	-0.0081107	0.355676	0.356392	0.000275861	0.470184	0.0187218	0.997281	0.638115	0.500981	3
GRMZM2G052175	0	0	0	0	6	4	0	5	0	21	0	24	52	27	149	15	14	9	2	0	9	16	30	12	201	2	59	8	4	0	2	4	22	5	13	30	-1.71174	-2.72563	-1.56769	0.32047	0.668511	1.17792	0.0546714	0.000311882	0.0638968	0.960924	0.660716	0.246931	2
GRMZM2G310548	736	80	152	1405	952	565	6	10	578	13	9	6	7	53	8	7	4	5	13	40	47	63	229	91	1179	12	99	85	119	93	10	65	62	0	45	55	1.96624	3.94921	0.354758	0.124444	-1.99813	-1.9495	0.0100561	8.36e-11	0.790791	0.984735	0.00185998	0.00592531	2
GRMZM2G171588	863	1606	655	1220	1456	1128	1384	1069	829	945	1560	1673	1565	1514	1311	2098	957	2250	1085	1172	799	1422	555	1230	718	890	581	1182	369	580	757	1374	992	987	563	769	0.292867	-0.380103	0.0435817	0.24339	0.41587	0.670095	0.385865	0.193652	0.945534	0.883257	0.347686	0.00691067	5
GRMZM2G152815	10	27	4	3	0	0	10	88	2	130	64	84	50	43	22	205	179	90	8	4	23	65	274	36	11	162	95	60	18	62	43	69	221	20	54	16	-1.6282	-2.00372	-1.53385	0.289907	0.0067743	0.379611	0.041385	0.00451342	0.0662412	0.963194	0.997958	0.731741	9
GRMZM2G049915	842	541	845	568	732	2693	3529	978	280	143	93	805	546	212	206	1354	593	109	3007	299	1285	625	1479	1759	703	68	233	1714	192	843	1254	1026	1850	1599	180	8718	-0.67575	1.25188	-0.0450058	-0.522968	-1.15296	-1.81261	0.449729	0.0445602	0.976194	0.899246	0.189167	0.00798283	10
GRMZM2G127510	1424	693	569	1421	1550	989	1746	1180	578	536	266	420	313	429	129	608	1415	1276	721	762	795	1370	1197	1321	349	952	1631	2296	313	815	1218	1690	1982	1161	1210	1135	-0.389795	0.86507	-0.0820629	-0.296565	-0.912356	-1.22042	0.277662	0.0481527	0.873386	0.853893	0.101645	0.00868154	7
GRMZM2G066426	4	1	1	2	6	0	6	2	0	0	0	1	0	0	0	1	4	0	4	0	4	10	44	23	11	4	9	1	4	2	11	0	4	0	1	6	-0.529092	0.885707	-1.72002	1.07349	-2.18242	-1.21934	0.680326	NA	0.0240598	0.435744	0.00372635	0.281663	6
GRMZM2G460866	146	107	96	254	224	91	177	119	233	77	73	75	68	38	206	168	72	93	65	160	102	279	154	82	167	45	80	106	43	50	39	64	73	35	43	86	1.22301	0.728552	0.0924852	1.04654	-0.593927	0.468631	6.95e-05	0.0982181	0.919528	0.0490359	0.473632	0.438352	3
GRMZM2G438178	312	204	3	453	414	365	362	9	177	6	15	155	8	6	1	17	6	7	6	111	23	18	122	2	2	2	272	22	6	12	9	182	6	10	3	3	2.23954	2.27943	1.11464	0.658966	-0.763246	-0.260695	0.00195945	0.00160317	0.239248	0.83303	0.598903	0.841392	10
GRMZM2G433942	2671	1430	1941	4437	4979	2770	2361	3687	2455	4020	3198	3703	3416	2024	3045	4083	2573	2709	2156	2647	1707	1870	1449	1604	1280	3423	2783	2066	994	1200	1254	1698	2223	2358	981	2453	0.591295	-0.120956	0.193564	0.380227	0.309449	0.70908	0.0397011	0.7771	0.726484	0.720463	0.62846	0.00986347	8
GRMZM2G169398	123	134	67	168	152	160	166	105	102	545	318	176	752	409	2251	499	413	310	213	168	450	496	696	139	280	129	133	477	1529	167	623	346	232	211	270	831	-2.12462	-2.09269	-1.33208	-0.69303	0.675741	-0.0669953	5.47e-06	1.26e-06	0.00279723	0.699408	0.512686	0.974325	8
GRMZM2G568537	0	8	0	3	0	0	0	5	0	0	0	0	0	0	0	0	0	0	0	13	2	0	14	6	5	2	31	17	0	9	6	100	0	0	22	0	-0.837935	0.67358	-1.00282	-0.370592	-2.16396	-1.64825	0.476727	NA	0.318062	0.95416	0.00420784	0.0713419	10
GRMZM2G134073	934	688	593	1584	1500	975	1403	827	1003	225	186	139	316	991	294	253	205	999	1076	800	1554	912	394	1410	1982	1068	496	569	1212	418	367	503	937	316	420	759	0.440064	1.36415	-0.362118	0.734475	-1.59643	-0.891765	0.417877	0.000658567	0.596237	0.515656	0.00237937	0.164855	8
GRMZM2G344630	71	18	34	151	59	46	90	66	37	8	5	14	1	7	31	14	2	29	19	31	2	19	47	28	43	8	26	3	41	2	2	11	11	5	2	28	1.57813	2.02898	0.782875	0.652206	-1.04022	-0.281957	0.0199164	6.1e-05	0.280218	0.816558	0.27062	0.883015	3
GRMZM2G051675	67	27	56	106	78	49	48	114	46	190	91	74	105	111	65	218	92	183	40	180	79	66	62	73	48	49	72	94	59	80	77	54	55	35	43	37	-0.094611	-0.86133	-0.45759	0.359003	0.358165	0.761104	0.886043	0.00508135	0.45427	0.88332	0.688315	0.0337158	1
GRMZM2G568478	24	7	4	2	3	0	8	16	0	0	0	140	0	0	2	2	1	3	58	5	4	157	32	2	23	0	3	208	464	41	5	0	310	176	5	1	-2.70742	1.64628	-1.27821	-1.0262	-0.310349	-1.08929	0.000451556	0.0554051	0.163198	0.487701	0.888401	0.339886	1
GRMZM2G137366	1958	1947	1955	2032	2382	1290	2161	3946	1406	1145	847	1441	1805	1195	502	1339	1280	1969	1426	2739	1033	2489	976	1382	419	1701	1113	3094	645	2397	2105	3573	3707	2882	1388	1389	-0.278533	0.733081	0.278731	-0.532898	-0.429309	-0.999958	0.519592	0.00958858	0.637225	0.59023	0.549061	0.00267859	1
GRMZM2G041818	746	590	344	618	656	527	891	815	354	740	581	587	659	755	744	900	663	953	1141	580	645	1040	514	797	513	375	603	1047	804	545	783	680	894	959	453	923	-0.587275	-0.241569	-0.404589	-0.171811	-0.169818	-0.350932	0.00932314	0.147806	0.209436	0.950379	0.768766	0.189879	1
GRMZM2G162274	6	29	6	4	112	4	10	14	50	32	132	52	11	13	95	215	59	75	7	9	13	7	26	8	2	7	12	24	65	33	11	3	15	84	16	11	-0.373119	-1.13364	0.812213	-1.15953	2.05388	0.750041	0.769103	0.143696	0.391876	0.25254	0.000282152	0.47587	3
GRMZM2G045507	265	329	251	413	409	163	161	313	260	152	175	131	139	127	84	579	168	168	176	188	203	208	356	122	137	168	267	260	72	96	122	156	92	159	83	125	0.983482	0.660628	0.232875	0.723092	-0.415752	0.303222	0.000401102	0.106243	0.697677	0.110019	0.593108	0.649527	10
GRMZM2G049641	1222	924	783	1499	1061	978	987	1534	612	1102	1100	954	1199	1256	652	1097	1131	1269	2125	1021	799	1626	1092	886	468	1176	1389	2650	638	1237	1606	1453	1592	1401	751	1315	-0.539411	-0.0172855	-0.356867	-0.166478	-0.341709	-0.522924	0.0033977	0.961786	0.349323	0.95326	0.492316	0.0111344	10
GRMZM5G822829	50	20	1	26	173	8	30	0	20	101	13	84	70	1	35	40	27	1	307	0	35	0	66	21	0	132	13	2	0	1	1	6	22	0	0	3	1.92107	-0.254847	-0.599378	1.4347	-0.443256	2.16572	0.0230248	0.851836	0.621399	0.132039	0.823999	0.00691067	10
GRMZM2G088469	1294	1097	1679	749	158	788	1705	1327	110	497	199	710	226	529	748	353	458	810	172	39	444	223	27	628	177	98	132	232	186	258	260	356	196	109	299	853	1.31536	0.919597	1.61651	-0.425404	0.847088	0.426835	0.0242305	0.115143	0.00939479	0.91602	0.312022	0.609862	7
GRMZM2G097854	398	515	121	563	687	341	153	127	459	78	63	153	60	224	162	92	237	56	125	170	199	392	1597	87	97	519	1267	216	685	301	162	558	169	26	236	954	-0.225603	1.43674	-0.465661	0.225185	-1.709	-1.55745	0.841417	0.0029755	0.644029	0.971593	0.00737559	0.0142437	10
GRMZM5G861959	43	163	35	131	112	310	166	98	66	349	305	407	323	217	323	431	299	473	176	260	305	324	81	89	101	273	172	196	243	92	46	373	352	181	87	191	-0.731495	-1.32166	-0.762172	0.050154	0.502076	0.554305	0.255916	0.000887921	0.24161	0.992202	0.403227	0.347623	5
GRMZM2G134716	685	457	400	780	633	596	571	929	609	1608	787	1351	877	1164	874	1893	1172	574	557	37	732	338	460	475	75	691	666	342	49	109	360	415	273	651	332	497	0.687734	-0.817208	0.249103	0.3609	0.970946	1.44632	0.147794	0.00272654	0.772449	0.936719	0.14632	0.000731687	7
GRMZM2G147908	2	2	0	1	0	0	0	0	0	3	2	3	15	2	7	6	4	21	6	0	4	0	4	0	17	0	9	0	1	0	0	4	0	0	0	0	-0.0412276	-2.30008	-1.0842	0.752552	0.058797	1.9934	NA	0.0023544	0.24921	0.681587	0.98487	0.0172722	2
GRMZM2G393673	14	8	6	21	2	18	21	11	7	270	192	3	230	682	167	90	33	9	18	4	12	18	2	5	2	2	23	12	5	11	16	11	4	0	5	20	0.131889	-3.10777	0.152994	-0.0287603	2.81557	3.01353	0.913687	2.41e-07	0.898297	0.995089	4.29e-06	3.1e-06	5
GRMZM2G440009	14	9	5	9	15	6	17	13	6	2	0	0	0	0	3	1	6	7	13	0	0	17	21	0	0	3	1	0	1	7	4	1	2	0	11	0	1.10544	1.85997	0.335444	0.310248	-0.691584	-0.467335	0.196731	0.00422703	0.797481	0.961173	0.646954	0.798418	8
GRMZM2G138817	0	3	0	1	0	0	0	0	0	22	17	5	1	13	2	26	0	1	0	0	2	1	5	1	0	0	0	27	0	9	0	8	1	0	0	12	-1.34417	-2.21379	-0.276679	-0.719544	1.3946	0.322732	0.172754	0.00682633	NA	0.756595	0.161925	0.877359	8
GRMZM2G413030	12	5	9	15	9	10	49	14	16	38	51	24	28	37	45	60	23	45	42	14	44	16	27	24	28	4	18	76	20	53	53	24	26	22	27	15	-1.25696	-1.23708	-0.819232	-0.333096	0.313004	-0.0483713	0.0109514	0.00337179	0.265853	0.937502	0.796137	0.969631	7
GRMZM2G013450	403	165	195	286	501	188	441	525	239	220	143	161	170	118	94	309	254	288	140	188	141	369	197	437	124	104	230	345	36	72	90	165	278	107	44	119	1.07156	0.729568	0.366915	0.673234	-0.348325	0.355089	0.00416396	0.00953122	0.424851	0.400458	0.576215	0.613769	8
GRMZM2G325477	105	26	27	13	16	47	5	14	7	11	1	7	9	26	36	0	10	20	5	0	12	1	6	2	11	5	0	0	0	0	5	14	4	0	1	0	2.28966	0.901735	1.48504	0.460215	0.646697	1.28943	0.00276341	0.298796	0.062545	0.93085	0.683082	0.229697	5
GRMZM2G155232	93	443	66	167	94	463	269	71	82	689	386	599	658	1003	1306	757	680	1073	902	439	819	784	1078	539	491	729	880	1203	1320	1181	721	127	1213	403	664	673	-1.98482	-1.7378	-1.81356	-0.163018	-0.167304	-0.335659	0.000204122	0.000189242	0.000130426	0.972226	0.859391	0.718548	8
GRMZM2G399484	1351	966	707	1250	1223	1119	1679	1638	665	1038	1291	925	1334	1521	1220	1434	1415	1999	1507	1121	847	1399	943	1473	668	1149	1250	1995	909	908	1596	1502	2091	1655	855	1641	-0.502868	-0.19349	-0.220692	-0.276675	-0.0302588	-0.312185	0.00526168	0.336099	0.40349	0.623232	0.966533	0.204964	1
GRMZM2G170586	55	37	74	108	196	112	180	0	53	3	0	1	0	0	6	0	0	0	0	1	0	0	0	0	0	0	0	0	0	0	0	0	0	0	0	0	5.38789	4.05726	4.43506	0.10681	0.335159	0.475786	2.83e-18	6.12e-10	1.65e-15	NA	NA	NA	2
GRMZM2G015648	73	93	62	187	135	125	162	146	108	242	372	147	332	133	173	362	343	128	113	103	52	205	335	131	20	220	137	356	6	192	274	46	121	244	151	208	-0.636038	-0.994481	-0.460013	-0.150207	0.457068	0.292356	0.326817	0.00226683	0.508428	0.976258	0.660414	0.808508	9
GRMZM2G031536	44	5	42	78	93	56	44	35	32	2	0	0	0	0	0	0	2	0	0	26	4	46	3	74	12	0	1	0	4	30	0	29	13	0	0	0	1.51433	4.95595	0.816793	0.36331	-1.89985	-1.19482	0.0889359	2.88e-19	0.423767	0.95416	0.0188783	0.259297	2
GRMZM2G045404	1661	1475	1780	1414	2285	1555	2213	2908	1797	673	611	969	613	1045	915	916	583	2770	459	1330	670	2099	821	1108	487	917	994	896	352	1001	838	1789	1144	643	827	745	0.878994	0.975122	0.748866	0.11495	-0.217423	-0.104866	0.00171943	0.00191243	0.0256013	0.973134	0.830847	0.916184	5
GRMZM2G051943	412	610	111	474	108	246	1116	134	59	1324	7640	5584	3016	4926	54856	1382	1017	263	1370	142	4366	1256	478	365	10960	3257	7367	794	1704	1310	1746	1118	1427	220	6671	207	-2.1704	-2.59673	-2.55596	0.615087	-0.311904	0.379099	0.000573272	3.88e-06	3.41e-05	0.853893	0.879005	0.806786	2
GRMZM2G050118	1100	965	550	1338	1501	984	1723	1369	1278	1672	1499	1871	1716	1394	1675	2593	1600	2387	1860	1006	1020	3765	1807	1520	1512	1693	875	1456	1029	1296	1194	1133	906	1893	714	823	-0.173327	-0.566169	-0.675835	0.495298	-0.132471	0.384546	0.692142	0.00301808	0.0682937	0.558215	0.885582	0.243684	4
GRMZM2G063322	2565	2483	1422	2281	2255	2295	3879	3549	1310	1344	2516	1667	2129	2105	6706	63	1779	4870	3611	577	71	4595	1741	4052	2949	2491	2609	6226	4518	4145	2723	3526	3742	2871	2845	3484	-0.863803	-0.10244	-0.238001	-0.491762	-0.123588	-0.666822	0.00040963	0.921925	0.804386	0.853893	0.957891	0.444015	10
GRMZM2G120182	5	4	0	4	8	5	6	2	18	13	18	32	3	71	79	58	30	7	0	7	1	45	0	14	7	5	5	62	9	10	19	21	6	10	8	34	-1.4468	-1.94249	-0.363176	-0.748265	1.2335	0.593511	0.0326149	0.00343748	0.779209	0.735526	0.207626	0.588249	10
GRMZM2G553379	169	84	116	188	333	144	424	113	157	398	337	246	382	512	506	378	352	221	158	86	403	79	105	277	72	102	78	67	43	112	94	76	102	41	106	166	0.772606	-0.946359	0.0401571	0.663992	0.926882	1.71239	0.0884969	0.00559152	0.972017	0.590936	0.107138	2.12e-07	5
GRMZM2G075794	93	53	66	140	40	41	50	146	79	86	72	72	27	83	1511	63	95	268	178	250	61	185	8	124	4	126	185	173	825	291	215	382	130	86	168	774	-2.17791	-0.15534	-0.673362	-1.17729	-0.491148	-1.84367	1.24e-05	0.83302	0.426104	0.239997	0.717637	0.00101646	7
GRMZM2G102580	923	1308	558	1780	1825	939	1727	1692	1045	511	583	473	800	559	645	1064	443	1078	1025	1159	665	699	827	1278	1526	918	1252	1624	721	1139	1046	454	619	1176	782	1406	0.140438	0.937561	-0.0242813	0.158136	-0.931301	-0.783392	0.798886	7.01e-06	0.976318	0.96624	0.00854415	0.0165572	3
GRMZM2G160812	0	6	1	0	67	2	0	0	1	0	0	3	0	0	0	5	0	0	2	48	0	48	30	9	35	0	65	45	3	55	48	37	22	93	0	1	-1.23903	0.201077	-0.842211	-0.128689	-1.94608	-2.81283	0.227934	NA	0.429663	0.985291	0.0150181	0.000227731	7
GRMZM2G089308	316	377	180	404	313	214	527	343	334	635	467	576	506	690	900	680	577	472	587	507	487	656	303	529	337	373	347	563	539	196	413	516	1130	321	342	555	-0.764149	-0.846784	-0.671587	-0.0949323	0.167968	0.0632599	0.037108	0.000669124	0.0175171	0.976083	0.816444	0.955056	8
GRMZM2G148998	83	17	89	108	194	87	110	63	4	86	108	82	82	9	27	3	8	3	11	59	5	7	4	4	6	4	64	16	19	20	21	9	6	9	7	4	2.09471	0.579304	1.3935	0.345859	0.76144	1.28129	7.64e-05	0.550194	0.0640789	0.954782	0.574529	0.133817	2
GRMZM2G153704	12644	5569	8208	16306	16094	7722	8355	12566	10850	5718	5716	5330	6853	11213	3364	5672	5071	5413	4869	5337	5814	12020	5656	6180	1620	14032	14914	7759	1755	4510	8493	5963	6183	4984	7082	3930	0.744932	0.837539	0.283817	0.422114	-0.516156	-0.0900616	0.01957	0.00304631	0.661728	0.796644	0.449347	0.92225	8
GRMZM2G016312	0	1	0	0	0	1	6	0	0	63	11	20	0	98	10	0	1	2	67	0	1	0	21	14	0	0	0	0	10	2	0	5	0	0	2	1	-0.755014	-2.20886	-0.52646	0.539451	0.277025	1.37755	0.531302	0.00772155	NA	0.872866	0.900996	0.191304	10
GRMZM2G518963	0	0	1	5	27	0	2	25	12	23	150	21	16	0	13	278	31	19	7	113	20	34	44	2	8	32	42	18	1	39	53	202	17	70	103	13	-2.11358	-1.82577	-1.47035	-0.440572	0.279153	-0.173277	0.00758212	0.028453	0.0805457	0.935425	0.899349	0.93841	4
GRMZM2G177867	587	601	678	802	892	554	1272	958	482	508	393	469	314	343	220	613	377	803	300	395	644	968	170	323	391	220	605	597	449	187	476	598	517	449	211	223	0.654072	0.78583	0.526457	0.111599	-0.234423	-0.125044	0.0394825	0.000599663	0.23757	0.975314	0.799852	0.882755	1
[truncated: 3 more columns]
